# Supplementary material for: Lipidomic and transcriptomic profiles of glycerophospholipid metabolism during Hemerocallis citrina Baroni flowering
Source: BMC Plant Biol. 2023 Jan 23;23:50. doi: 10.1186/s12870-022-04020-x (PMC9869519; doi:10.1186/s12870-022-04020-x)
Supplement: Supplementary file 1 — Additional file 1: Table S1. The lipids of lipidomic. [file 12870_2022_4020_MOESM1_ESM.xlsx]

## Sheet: Raw Data
ID	m/z	Ion mode	Retention time	Lipid	LipidGroup	Class	Formula	FattyAcid	FA1	FA2	FA3	FA4	QC4	QC3	QC2	QC1	-24-1	-24-2	-24-3	-12-1	-12-2	-12-3	0-1	0-2	0-3	+12-1	+12-2	+12-3
6	792.708	pos	11.9204	TG(16:0/12:0/18:2)	TG(46:2)+NH4	TG	C49 H90 O6 N0	(16:0/12:0/18:2)	(16:0)	(12:0)	(18:2)		2.24619	2.43725	2.17939	2.21891	1.26999	1.49367	1.91149	2.20136	2.57064	2.09308	3.72972	3.03948	2.68247	2.74691	2.6736	3.81671
7	790.692	pos	11.6456	TG(16:0/12:0/18:3)	TG(46:3)+NH4	TG	C49 H88 O6 N0	(16:0/12:0/18:3)	(16:0)	(12:0)	(18:3)		1.34832	1.43505	1.49547	1.46233	1.13188	1.18797	1.24219	1.46754	1.8691	1.35264	2.66152	1.803	1.79658	1.80678	1.79647	2.40357
8	824.77	pos	12.9469	TG(16:0/16:0/16:0)	TG(48:0)+NH4	TG	C51 H98 O6 N0	(16:0/16:0/16:0)	(16:0)	(16:0)	(16:0)		1.87427	2.56766	2.30544	2.57744	2.11716	2.06418	1.89375	2.20125	2.15026	1.90025	2.16898	2.99712	2.15984	3.01585	3.49324	2.94782
9	820.739	pos	12.2609	TG(16:0/14:0/18:2)	TG(48:2)+NH4	TG	C51 H94 O6 N0	(16:0/14:0/18:2)	(16:0)	(14:0)	(18:2)		3.22803	3.71958	3.2846	3.30931	1.86774	2.34761	2.72002	3.60672	4.23314	3.49404	5.46245	4.90754	4.2522	4.40999	4.19621	5.86847
10	816.708	pos	11.6177	TG(12:0/18:2/18:2)	TG(48:4)+NH4	TG	C51 H90 O6 N0	(12:0/18:2/18:2)	(12:0)	(18:2)	(18:2)		3.87463	4.29415	3.97482	4.12944	2.54684	3.11054	3.4763	4.13821	5.24359	4.02043	6.97581	5.10175	4.98974	4.75017	4.10259	5.73375
11	814.692	pos	11.3568	TG(12:0/18:2/18:3)	TG(48:5)+NH4	TG	C51 H88 O6 N0	(12:0/18:2/18:3)	(12:0)	(18:2)	(18:3)		4.28249	4.47828	4.54908	4.73295	2.56456	3.31499	4.08122	4.08123	6.08579	4.48621	7.4209	6.18149	5.22315	5.17402	4.45195	5.745
12	832.739	pos	12.1721	TG(15:1/16:0/18:2)	TG(49:3)+NH4	TG	C52 H94 O6 N0	(15:1/16:0/18:2)	(15:1)	(16:0)	(18:2)		2.85307	2.86761	2.81645	2.82913	4.71968	3.95554	3.35468	3.28445	3.03578	3.74025	1.26287	2.07941	2.53217	2.13372	2.42493	1.93698
13	852.801	pos	13.2998	TG(18:0/16:0/16:0)	TG(50:0)+NH4	TG	C53 H102 O6 N0	(18:0/16:0/16:0)	(18:0)	(16:0)	(16:0)		1.9925	1.79284	2.11052	1.91315	1.29852	1.51124	1.68609	1.82551	1.69972	1.51972	2.07713	2.42665	1.50944	3.39768	3.48912	3.423
14	850.786	pos	12.9308	TG(16:0/16:0/18:1)	TG(50:1)+NH4	TG	C53 H100 O6 N0	(16:0/16:0/18:1)	(16:0)	(16:0)	(18:1)		4.73827	4.28963	4.68571	4.27043	9.07118	6.57667	4.08744	5.69831	3.81898	5.83765	2.29163	3.12968	3.22269	2.82381	2.88707	2.81509
15	848.77	pos	12.61	TG(16:0/16:0/18:2)	TG(50:2)+NH4	TG	C53 H98 O6 N0	(16:0/16:0/18:2)	(16:0)	(16:0)	(18:2)		42.3009	44.4156	41.7284	45.153	51.8613	53.9257	43.9091	54.8468	41.9231	50.6067	23.7811	38.6528	39.1299	46.4117	53.2028	41.3586
16	846.755	pos	12.3264	TG(16:0/16:0/18:3)	TG(50:3)+NH4	TG	C53 H96 O6 N0	(16:0/16:0/18:3)	(16:0)	(16:0)	(18:3)		124.956	129.01	120.914	126.401	234.426	163.326	89.6206	178.336	108.046	163.263	37.6237	62.4669	111.333	43.9689	43.6381	36.9571
17	844.739	pos	11.9509	TG(14:0/18:2/18:2)	TG(50:4)+NH4	TG	C53 H94 O6 N0	(14:0/18:2/18:2)	(14:0)	(18:2)	(18:2)		13.6077	14.389	13.9353	14.1637	12.9433	14.6365	13.5739	16.04	16.3164	15.986	14.5834	14.766	13.5955	9.28771	10.2819	10.3419
18	858.755	pos	12.1273	TG(15:0/18:2/18:2)	TG(51:4)+NH4	TG	C54 H96 O6 N0	(15:0/18:2/18:2)	(15:0)	(18:2)	(18:2)		5.02749	5.13475	5.01182	6.02979	8.0026	8.17481	6.91035	5.48624	4.41713	5.92568	3.25305	3.11062	4.51002	4.76538	5.23673	3.85373
19	856.739	pos	11.8658	TG(15:1/18:2/18:2)	TG(51:5)+NH4	TG	C54 H94 O6 N0	(15:1/18:2/18:2)	(15:1)	(18:2)	(18:2)		11.2824	10.9697	10.1586	10.399	13.6052	15.1348	16.2372	10.545	12.406	12.4631	10.095	8.56632	9.93308	4.9063	7.10963	4.16428
20	854.723	pos	11.5986	TG(15:1/18:2/18:3)	TG(51:6)+NH4	TG	C54 H92 O6 N0	(15:1/18:2/18:3)	(15:1)	(18:2)	(18:3)		8.35741	8.66724	8.70486	8.89725	14.1186	12.5131	11.4777	9.70313	9.22863	9.80149	6.81798	6.62361	7.27815	2.85933	4.77537	2.74701
21	880.833	pos	13.6456	TG(18:0/16:0/18:0)	TG(52:0)+NH4	TG	C55 H106 O6 N0	(18:0/16:0/18:0)	(18:0)	(16:0)	(18:0)		1.57846	1.62788	1.48743	1.49087	1.17015	1.57754	1.27538	1.51772	1.54273	1.8084	1.82393	1.98881	1.38764	2.8434	3.12666	2.97005
22	874.786	pos	12.6012	TG(16:0/18:1/18:2)	TG(52:3)+NH4	TG	C55 H100 O6 N0	(16:0/18:1/18:2)	(16:0)	(18:1)	(18:2)		42.3315	71.8782	44.181	51.2414	58.3013	103.438	89.6233	51.1065	48.4816	80.9995	27.8045	36.832	47.4503	35.7023	39.5121	20.2179
23	870.755	pos	12.0168	TG(16:0/18:2/18:3)	TG(52:5)+NH4	TG	C55 H96 O6 N0	(16:0/18:2/18:3)	(16:0)	(18:2)	(18:3)		302.338	309.743	301.725	316.088	349.598	346.194	353.976	304.605	299.006	326.911	210.756	227.399	262.466	299.096	337.696	250.058
24	868.739	pos	11.7508	TG(16:0/18:3/18:3)	TG(52:6)+NH4	TG	C55 H94 O6 N0	(16:0/18:3/18:3)	(16:0)	(18:3)	(18:3)		513.553	523.015	481.464	503.201	658.936	514.578	342.328	634.876	440.453	544.908	178.548	308.9	509.625	223.983	211.802	221.034
25	866.723	pos	11.4232	TG(16:1/18:3/18:3)	TG(52:7)+NH4	TG	C55 H92 O6 N0	(16:1/18:3/18:3)	(16:1)	(18:3)	(18:3)		8.65875	8.76263	8.3895	8.15544	15.4529	11.6391	9.81484	10.6076	7.60961	9.55381	4.42975	5.22111	8.11325	2.94008	4.20569	2.67872
26	886.786	pos	12.4606	TG(17:0/18:2/18:2)	TG(53:4)+NH4	TG	C56 H100 O6 N0	(17:0/18:2/18:2)	(17:0)	(18:2)	(18:2)		4.6074	5.16661	4.65419	4.78187	6.69944	6.60813	6.10546	4.9037	4.28353	5.25564	2.55862	2.99531	3.59287	5.9423	6.64911	4.664
27	904.833	pos	13.3038	TG(18:0/18:0/18:2)	TG(54:2)+NH4	TG	C57 H106 O6 N0	(18:0/18:0/18:2)	(18:0)	(18:0)	(18:2)		7.97757	6.90592	7.63396	8.12145	10.3229	9.40517	6.50322	8.29687	6.11305	6.08465	1.93163	3.94065	4.38512	12.7844	12.1453	13.5443
29	900.801	pos	12.6314	TG(18:1/18:1/18:2)	TG(54:4)+NH4	TG	C57 H102 O6 N0	(18:1/18:1/18:2)	(18:1)	(18:1)	(18:2)		118.975	125.12	115.448	123.458	131.677	152.835	171.716	114.284	114.906	110.956	63.7456	71.4338	76.6403	178.953	158.095	156.599
30	898.786	pos	12.2946	TG(18:1/18:2/18:2)	TG(54:5)+NH4	TG	C57 H100 O6 N0	(18:1/18:2/18:2)	(18:1)	(18:2)	(18:2)		118.845	122.945	170.079	125.677	126.589	158.637	207.521	124.352	134.441	173.823	79.4401	109.279	86.583	140.578	139.277	130.906
31	896.77	pos	11.9795	TG(18:2/18:2/18:2)	TG(54:6)+NH4	TG	C57 H98 O6 N0	(18:2/18:2/18:2)	(18:2)	(18:2)	(18:2)		644.829	671.334	638.103	552.386	432.044	560.285	821.845	528.05	701.006	566.459	727.574	600.981	559.754	310.37	397.159	270.61
32	894.755	pos	11.7142	TG(18:3/18:2/18:2)	TG(54:7)+NH4	TG	C57 H96 O6 N0	(18:3/18:2/18:2)	(18:3)	(18:2)	(18:2)		514.955	539.805	488.496	522.916	432.832	524.896	689.017	444.544	526.46	492.618	588.936	460.689	447.653	284.43	343.379	257.047
33	892.739	pos	11.4605	TG(18:3/18:2/18:3)	TG(54:8)+NH4	TG	C57 H94 O6 N0	(18:3/18:2/18:3)	(18:3)	(18:2)	(18:3)		322.332	330.463	317.208	323.782	504.793	428.706	418.851	335.74	281.663	334.582	205.023	181.926	229.826	127.12	144.421	109.176
34	890.723	pos	11.2157	TG(18:3/18:3/18:3)	TG(54:9)+NH4	TG	C57 H92 O6 N0	(18:3/18:3/18:3)	(18:3)	(18:3)	(18:3)		492.032	514.721	474.6	510.818	714.983	544.878	361.954	624.088	417.323	535.063	139.478	244.512	459.987	158.291	145.022	152.771
35	932.864	pos	13.6467	TG(16:0/18:2/22:0)	TG(56:2)+NH4	TG	C59 H110 O6 N0	(16:0/18:2/22:0)	(16:0)	(18:2)	(22:0)		3.77103	4.31168	3.95328	4.40183	6.13134	6.61763	5.00039	5.36305	3.83409	4.40385	1.43173	3.18407	3.10345	3.31951	5.11222	3.87501
36	930.848	pos	13.3599	TG(16:0/18:3/22:0)	TG(56:3)+NH4	TG	C59 H108 O6 N0	(16:0/18:3/22:0)	(16:0)	(18:3)	(22:0)		12.5932	12.7068	9.5752	9.90618	30.4099	20.121	11.1125	20.668	8.01431	14.2681	2.30127	5.10249	8.14289	3.28377	3.44748	3.56522
37	926.817	pos	12.6046	TG(20:1/18:2/18:2)	TG(56:5)+NH4	TG	C59 H104 O6 N0	(20:1/18:2/18:2)	(20:1)	(18:2)	(18:2)		20.378	22.6085	21.9911	22.1134	26.6708	25.5437	27.9908	35.2437	24.1509	23.8611	25.9198	20.9475	22.9138	10.3128	11.3032	7.90243
38	924.801	pos	12.3174	TG(20:2/18:2/18:2)	TG(56:6)+NH4	TG	C59 H102 O6 N0	(20:2/18:2/18:2)	(20:2)	(18:2)	(18:2)		21.0043	19.9905	19.1376	20.2372	21.206	23.6015	23.7258	20.4733	22.585	20.8277	22.6291	19.6983	21.707	9.44144	12.5678	8.41325
39	960.895	pos	13.9852	TG(16:0/18:2/24:0)	TG(58:2)+NH4	TG	C61 H114 O6 N0	(16:0/18:2/24:0)	(16:0)	(18:2)	(24:0)		2.95261	2.63418	2.46907	2.79529	3.44827	4.25545	3.31777	3.31655	2.70513	2.85473	1.06994	2.364	2.7979	2.71136	3.39296	2.90581
40	952.833	pos	12.5859	TG(22:0/18:3/18:3)	TG(58:6)+NH4	TG	C61 H106 O6 N0	(22:0/18:3/18:3)	(22:0)	(18:3)	(18:3)		7.3663	8.38936	7.15762	7.78713	8.50669	8.24224	7.33132	5.83543	6.99029	8.03427	9.45445	9.74008	12.2659	6.90144	6.6834	6.96541
41	984.895	pos	13.662	TG(24:0/18:2/18:2)	TG(60:4)+NH4	TG	C63 H114 O6 N0	(24:0/18:2/18:2)	(24:0)	(18:2)	(18:2)		6.78703	6.93271	7.0427	7.39693	7.75967	8.77631	7.44955	7.80264	6.50667	7.63368	5.47075	5.97838	7.53316	12.6877	13.4668	11.4806
42	1012.93	pos	13.9992	TG(26:0/18:2/18:2)	TG(62:4)+NH4	TG	C65 H118 O6 N0	(26:0/18:2/18:2)	(26:0)	(18:2)	(18:2)		1.51775	1.63897	1.71221	1.65252	1.84201	2.02337	1.99872	1.88364	2.13787	1.87656	1.39313	1.75193	1.56997	1.96896	1.94003	1.83813
56	884.77	pos	12.182	TG(18:2/17:1/18:2)	TG(53:5)+NH4	TG	C56 H98 O6 N0	(18:2/17:1/18:2)	(18:2)	(17:1)	(18:2)		5.01372	4.99121	4.64914	5.23469	6.67746	6.90507	5.74666	5.29248	4.77459	4.42748	3.26731	3.01427	4.08164	5.26988	5.5863	4.17627
59	818.723	pos	11.9809	TG(16:0/14:0/18:3)	TG(48:3)+NH4	TG	C51 H92 O6 N0	(16:0/14:0/18:3)	(16:0)	(14:0)	(18:3)		3.05633	2.73914	3.01231	3.40533	2.6869	2.43165	2.05133	3.09267	3.16647	3.50819	3.4648	3.89066	3.97329	3.04768	2.38105	3.06911
60	812.676	pos	11.1061	TG(12:0/18:3/18:3)	TG(48:6)+NH4	TG	C51 H86 O6 N0	(12:0/18:3/18:3)	(12:0)	(18:3)	(18:3)		1.56739	1.41771	1.38111	1.36673	0.899923	1.11544	1.1593	1.27454	1.81646	1.43891	2.13363	1.89467	1.71528	1.69701	1.28955	1.94678
61	842.723	pos	11.6825	TG(14:0/18:2/18:3)	TG(50:5)+NH4	TG	C53 H92 O6 N0	(14:0/18:2/18:3)	(14:0)	(18:2)	(18:3)		7.79218	8.18818	8.10772	8.31013	6.27842	7.41689	9.33475	8.74164	10.5873	9.04983	10.556	8.53591	8.2136	6.467	7.12577	6.6905
62	876.801	pos	12.9563	TG(18:0/16:0/18:2)	TG(52:2)+NH4	TG	C55 H102 O6 N0	(18:0/16:0/18:2)	(18:0)	(16:0)	(18:2)		17.9751	18.6797	17.7111	18.7137	25.331	24.1345	18.4327	22.0897	16.7705	18.2185	5.78251	10.6874	12.3198	25.3618	26.4658	24.5127
63	920.77	pos	11.7534	TG(18:3/18:3/20:2)	TG(56:8)+NH4	TG	C59 H98 O6 N0	(18:3/18:3/20:2)	(18:3)	(18:3)	(20:2)		3.23921	3.37678	3.24744	2.94932	2.99063	2.68373	2.43446	3.07699	2.98985	3.24639	1.76046	2.05849	2.95441	1.90448	2.37262	1.888
64	970.88	pos	13.4904	TG(18:2/18:2/23:0)	TG(59:4)+NH4	TG	C62 H112 O6 N0	(18:2/18:2/23:0)	(18:2)	(18:2)	(23:0)		1.49454	1.78656	1.52608	1.6177	1.35168	2.20835	1.27779	1.46758	1.2961	1.88854	0.816506	1.55489	1.86656	2.2543	3.3206	2.20116
65	968.864	pos	13.2093	TG(18:3/18:2/23:0)	TG(59:5)+NH4	TG	C62 H110 O6 N0	(18:3/18:2/23:0)	(18:3)	(18:2)	(23:0)		1.00729	1.1971	1.17129	1.07953	1.19563	1.63993	0.911854	0.971513	0.983624	1.25514	0.581849	1.14788	1.23475	1.72411	2.37005	1.63643
68	982.88	pos	13.2821	TG(24:1/18:2/18:2)	TG(60:5)+NH4	TG	C63 H112 O6 N0	(24:1/18:2/18:2)	(24:1)	(18:2)	(18:2)		1.415	1.6085	1.4611	1.44955	1.27929	1.5292	1.45247	1.39299	1.39884	1.65913	2.35291	2.09412	2.34013	1.16287	8.22594	7.35008
71	905.759	pos	12.635	TG(18:0/18:2/20:5)	TG(56:7)+H	TG	C59 H100 O6	(18:0/18:2/20:5)	(18:0)	(18:2)	(20:5)		27.0083	28.1886	27.0969	29.0223	24.9344	31.2671	37.3947	26.0096	25.9657	24.7279	16.5948	20.2165	19.188	41.7131	38.2401	36.2206
73	922.786	pos	12.0405	TG(20:1/18:3/18:3)	TG(56:7)+NH4	TG	C59 H100 O6 N0	(20:1/18:3/18:3)	(20:1)	(18:3)	(18:3)		12.196	13.1797	13.0292	13.6071	19.6136	16.4631	13.7016	13.9896	12.0115	14.0926	9.03999	9.90013	11.9226	6.14511	6.32432	5.36052
74	980.864	pos	12.9083	TG(24:0/18:3/18:3)	TG(60:6)+NH4	TG	C63 H110 O6 N0	(24:0/18:3/18:3)	(24:0)	(18:3)	(18:3)		3.56684	3.58421	2.95958	3.37402	2.56929	2.32118	3.17219	3.52534	5.0214	3.05535	3.85342	3.95765	3.53065	3.59474	3.43318	3.87044
75	872.77	pos	12.2897	TG(16:0/18:1/18:3)	TG(52:4)+NH4	TG	C55 H98 O6 N0	(16:0/18:1/18:3)	(16:0)	(18:1)	(18:3)		417.059	419.589	402.604	424.789	386.273	461.114	530.65	434.397	413.927	448.26	351.503	348.917	381.441	455.74	517.618	358.81
77	928.833	pos	12.9812	TG(20:1/18:1/18:2)	TG(56:4)+NH4	TG	C59 H106 O6 N0	(20:1/18:1/18:2)	(20:1)	(18:1)	(18:2)		13.2968	13.5031	12.9668	13.5217	20.0193	18.1316	14.3007	15.8351	11.2698	12.0649	5.72909	9.59971	11.4734	14.6362	15.0811	12.2331
79	852.708	pos	11.3431	TG(15:1/18:3/18:3)	TG(51:7)+NH4	TG	C54 H90 O6 N0	(15:1/18:3/18:3)	(15:1)	(18:3)	(18:3)		2.10109	2.10877	2.21767	2.3115	4.28139	3.43685	2.82294	2.41742	2.3046	2.38937	1.36676	1.57122	1.7494	0.602664	1.00111	0.602596
80	910.786	pos	12.1441	TG(19:2/18:2/18:2)	TG(55:6)+NH4	TG	C58 H100 O6 N0	(19:2/18:2/18:2)	(19:2)	(18:2)	(18:2)		1.55537	1.50099	1.4882	1.50212	2.05562	2.09149	2.12718	1.27797	1.49467	1.67023	1.51096	1.23151	1.27276	0.710662	0.916278	0.56366
81	901.728	pos	11.9782	TG(20:5/18:2/18:2)	TG(56:9)+H	TG	C59 H96 O6	(20:5/18:2/18:2)	(20:5)	(18:2)	(18:2)		106.195	108.339	131.61	110.586	76.4122	100.5	137.517	105.704	122.513	104.925	147.863	152.991	116.568	75.4445	81.4691	68.4242
82	1010.91	pos	13.7233	TG(26:0/18:2/18:3)	TG(62:5)+NH4	TG	C65 H116 O6 N0	(26:0/18:2/18:3)	(26:0)	(18:2)	(18:3)		0.773534	0.928974	0.790279	0.903178	0.750138	1.01092	1.00268	0.810113	1.11202	0.906407	0.629712	0.692799	0.722442	1.02776	1.20344	0.997903
85	845.663	pos	11.4182	TG(14:0/18:3/18:3)	TG(50:6)+Na	TG	C53 H90 O6 Na0	(14:0/18:3/18:3)	(14:0)	(18:3)	(18:3)		1.60784	1.67697	1.63866	1.53348	1.97517	1.56353	1.2522	2.42269	1.75265	1.80498	1.52013	1.52995	2.09729	1.22065	1.10915	1.16394
86	862.786	pos	12.7857	TG(16:0/17:0/18:2)	TG(51:2)+NH4	TG	C54 H100 O6 N0	(16:0/17:0/18:2)	(16:0)	(17:0)	(18:2)		1.12663	1.04796	0.863015	1.08564	1.45047	1.32656	1.01498	1.22855	0.954434	1.06261	0.649728	0.908514	1.14942	1.25605	1.44339	1.28831
87	860.77	pos	12.5034	TG(16:0/17:0/18:3)	TG(51:3)+NH4	TG	C54 H98 O6 N0	(16:0/17:0/18:3)	(16:0)	(17:0)	(18:3)		2.06931	2.09497	2.44933	2.59221	4.55868	2.94876	2.05721	3.06386	2.33776	2.60592	0.952672	1.47492	1.67726	1.8066	1.93455	1.77028
88	882.755	pos	11.8494	TG(17:0/18:3/18:3)	TG(53:6)+NH4	TG	C56 H96 O6 N0	(17:0/18:3/18:3)	(17:0)	(18:3)	(18:3)		3.00028	2.90603	2.51609	2.76036	10.164	8.13043	4.68959	2.7703	2.86065	2.84457	4.07183	4.19582	2.51721	0.906372	3.58256	2.86532
94	661.538	pos	9.7425	TG(4:0/16:0/16:0)	TG(36:0)+Na	TG	C39 H74 O6 Na0	(4:0/16:0/16:0)	(4:0)	(16:0)	(16:0)		2.63528	2.68958	2.43728	2.54898	1.04349	0.969358	0.907287	1.62735	1.08572	1.41027	1.93602	1.52346	3.32644	8.48751	8.68354	8.83347
95	988.927	pos	14.3139	TG(26:0/16:0/18:2)	TG(60:2)+NH4	TG	C63 H118 O6 N0	(26:0/16:0/18:2)	(26:0)	(16:0)	(18:2)		1.03897	0.979917	0.921756	0.991647	1.34181	1.60546	1.12669	1.34519	1.31544	0.894473	0.328524	0.99161	0.95311	0.98875	1.13076	0.902239
98	908.77	pos	11.8789	TG(19:1/18:3/18:3)	TG(55:7)+NH4	TG	C58 H98 O6 N0	(19:1/18:3/18:3)	(19:1)	(18:3)	(18:3)		0.985657	0.953375	0.93459	1.00677	2.02203	1.64495	1.36112	1.11374	1.04074	1.27915	0.863958	0.690075	0.995812	0.698798	1.14338	0.670059
101	685.54	pos	8.257	TG(4:0/18:2/18:3)	TG(40:5)+H	TG	C43 H72 O6	(4:0/18:2/18:3)	(4:0)	(18:2)	(18:3)		1.41476	1.681	1.48696	1.60392	0.726135	0.817064	0.770456	1.08601	1.3678	1.0875	1.04947	1.10079	2.00729	4.60729	4.77526	5.65545
102	918.755	pos	11.4878	TG(18:3/18:3/20:3)	TG(56:9)+NH4	TG	C59 H96 O6 N0	(18:3/18:3/20:3)	(18:3)	(18:3)	(20:3)		0.783826	0.917313	0.885396	0.905548	1.65285	1.26357	0.808955	1.22037	0.715011	0.941809	0.29556	0.405536	0.875926	0.297402	0.354769	0.277617
104	873.697	pos	11.7567	TG(16:2/18:2/20:5)	TG(54:9)+H	TG	C57 H92 O6	(16:2/18:2/20:5)	(16:2)	(18:2)	(20:5)		85.0334	85.8453	82.3233	84.7712	85.5727	73.9642	58.5843	98.4227	77.5712	89.2466	38.0202	70.8471	90.9821	49.7663	48.3377	49.3067
105	986.911	pos	13.9719	TG(18:1/18:2/24:0)	TG(60:3)+NH4	TG	C63 H116 O6 N0	(18:1/18:2/24:0)	(18:1)	(18:2)	(24:0)		1.29488	1.35042	1.35399	1.5238	2.34318	1.53016	1.62749	2.56642	1.96208	1.60968	0.673222	1.05125	1.46041	0.913797	0.730862	0.57254
110	951.838	pos	12.5796	TG(19:1/17:3/23:1)	TG(59:5)+H	TG	C62 H110 O6	(19:1/17:3/23:1)	(19:1)	(17:3)	(23:1)		11.8281	12.0328	11.8839	12.38	7.76719	8.8734	9.20119	11.6851	17.3713	12.1019	14.9469	15.2498	11.7128	17.3718	14.0819	19.2139
111	998.911	pos	13.8308	TG(25:0/18:2/18:2)	TG(61:4)+NH4	TG	C64 H116 O6 N0	(25:0/18:2/18:2)	(25:0)	(18:2)	(18:2)		0.629403	0.69329	0.545082	0.624014	0.630402	0.745447	0.513858	0.554931	0.570878	0.628467	0.277564	0.752202	0.740774	0.881158	1.27375	0.871222
115	956.864	pos	13.3214	TG(20:1/18:2/20:1)	TG(58:4)+NH4	TG	C61 H110 O6 N0	(20:1/18:2/20:1)	(20:1)	(18:2)	(20:1)		12.3428	12.9586	12.4816	13.077	15.3543	16.9882	15.0922	13.8101	12.0109	12.9235	7.53574	10.622	11.4871	15.6597	17.5123	14.3511
118	908.864	pos	13.982	TG(18:0/18:0/18:0)	TG(54:0)+NH4	TG	C57 H110 O6 N0	(18:0/18:0/18:0)	(18:0)	(18:0)	(18:0)		0.750802	0.759827	0.822521	0.883968	0.557895	0.780219	0.814014	0.821945	0.680408	0.755073	1.06443	1.0342	0.730908	1.13699	1.57848	1.22136
120	657.506	pos	7.04012	TG(6:0/12:0/18:2)	TG(36:2)+Na	TG	C39 H70 O6 Na0	(6:0/12:0/18:2)	(6:0)	(12:0)	(18:2)		1.91842	1.86746	1.78059	2.09085	0.973225	1.10205	1.32091	1.51086	1.00026	1.82597	1.79819	1.74228	3.32397	2.5266	3.18992	3.15737
121	657.509	pos	7.0375	TG(4:0/17:2/17:3)	TG(38:5)+H	TG	C41 H68 O6	(4:0/17:2/17:3)	(4:0)	(17:2)	(17:3)		2.02896	1.85686	1.70182	1.43456	0.980655	1.18593	1.33636	1.6533	1.02183	1.55903	2.16277	1.85239	2.79131	2.46602	2.93359	1.94895
122	834.755	pos	12.4362	TG(15:0/16:0/18:2)	TG(49:2)+NH4	TG	C52 H96 O6 N0	(15:0/16:0/18:2)	(15:0)	(16:0)	(18:2)		0.702207	0.793478	0.825349	0.819059	0.979848	0.951073	0.628977	1.12588	0.737298	0.89864	0.467849	0.729019	0.92038	0.793022	1.03979	0.704826
123	830.723	pos	11.904	TG(15:1/16:0/18:3)	TG(49:4)+NH4	TG	C52 H92 O6 N0	(15:1/16:0/18:3)	(15:1)	(16:0)	(18:3)		0.827382	0.83812	0.929711	1.0446	1.70681	1.27737	1.04159	1.07949	1.00294	1.30932	0.387159	0.663868	0.687784	0.618017	0.721414	0.674118
124	871.681	pos	10.2587	TG(18:4/18:3/18:3)	TG(54:10)+H	TG	C57 H90 O6	(18:4/18:3/18:3)	(18:4)	(18:3)	(18:3)		0.778904	0.812958	0.780632	0.738297	2.94797	1.21246	0.589316	0.924587	0.718762	0.904044	0.0514263	0.0761604	0.327472	0.0100436	0.00015697	0.017705
125	885.697	pos	11.5753	TG(20:5/17:3/18:2)	TG(55:10)+H	TG	C58 H92 O6	(20:5/17:3/18:2)	(20:5)	(17:3)	(18:2)		1.61372	1.72778	1.56373	1.76863	1.97704	2.09539	2.59573	1.56872	1.42811	1.59855	1.43773	1.32907	1.29557	0.615781	1.15447	0.502746
126	916.833	pos	13.1898	TG(16:0/18:3/21:0)	TG(55:3)+NH4	TG	C58 H106 O6 N0	(16:0/18:3/21:0)	(16:0)	(18:3)	(21:0)		0.423648	0.527175	0.49896	0.541114	1.21497	0.813502	0.537132	0.77868	0.390192	0.678694	0.158412	0.411335	0.522536	0.250331	0.375838	0.246032
127	912.801	pos	12.4284	TG(19:1/18:2/18:2)	TG(55:5)+NH4	TG	C58 H102 O6 N0	(19:1/18:2/18:2)	(19:1)	(18:2)	(18:2)		0.712917	0.848261	0.761739	0.685334	0.970468	1.31613	1.34848	0.664651	0.801388	0.948891	0.609283	0.585007	0.541114	0.434445	0.514744	0.236605
128	903.744	pos	12.3562	TG(18:0/18:3/20:5)	TG(56:8)+H	TG	C59 H98 O6	(18:0/18:3/20:5)	(18:0)	(18:3)	(20:5)		21.9462	23.8508	25.4501	22.3743	21.2634	26.0491	31.0631	23.4316	23.4362	19.3851	14.1875	17.5768	16.4386	32.8448	39.7257	30.3914
137	609.509	pos	7.08506	TG(4:0/14:1/16:0)	TG(34:1)+H	TG	C37 H68 O6	(4:0/14:1/16:0)	(4:0)	(14:1)	(16:0)		0.78121	0.750942	0.684551	0.641157	0.488604	0.500456	0.278662	0.484328	0.321255	0.391176	1.54736	0.875296	1.40697	0.828962	1.36874	0.677143
138	796.739	pos	12.5956	TG(16:0/14:0/16:0)	TG(46:0)+NH4	TG	C49 H94 O6 N0	(16:0/14:0/16:0)	(16:0)	(14:0)	(16:0)		0.978477	1.10588	1.00966	1.23226	0.411091	0.739921	0.607332	0.660182	1.03115	1.10268	1.61832	1.86017	1.25702	1.27942	1.6302	1.82133
139	883.679	pos	11.3222	TG(18:3/17:3/18:2)	TG(53:8)+Na	TG	C56 H92 O6 Na0	(18:3/17:3/18:2)	(18:3)	(17:3)	(18:2)		0.732074	0.869307	0.705266	0.750486	1.24977	1.03877	1.14199	0.742118	0.544527	0.73611	0.649554	0.630831	0.553033	0.217471	0.319889	0.124588
140	906.848	pos	13.6242	TG(20:0/16:0/18:1)	TG(54:1)+NH4	TG	C57 H108 O6 N0	(20:0/16:0/18:1)	(20:0)	(16:0)	(18:1)		0.518951	0.522293	0.595845	0.715132	1.16156	0.93512	0.457836	0.926365	0.549876	0.529306	0.257643	0.357199	0.436717	0.401314	0.514297	0.471703
141	946.88	pos	13.8162	TG(16:0/18:2/23:0)	TG(57:2)+NH4	TG	C60 H112 O6 N0	(16:0/18:2/23:0)	(16:0)	(18:2)	(23:0)		0.623854	0.638695	0.623186	0.649372	0.634007	1.07633	0.541973	0.603611	0.448503	0.677375	0.159823	0.69192	0.803559	0.632221	0.999685	0.657772
142	940.833	pos	12.8658	TG(18:3/18:2/21:0)	TG(57:5)+NH4	TG	C60 H106 O6 N0	(18:3/18:2/21:0)	(18:3)	(18:2)	(21:0)		0.60638	0.662726	0.588044	0.711688	0.775605	1.0697	0.576402	0.595548	0.485624	0.765268	0.27986	0.681137	0.818796	0.466314	1.01336	0.561299
143	938.817	pos	12.5907	TG(18:3/18:3/21:0)	TG(57:6)+NH4	TG	C60 H104 O6 N0	(18:3/18:3/21:0)	(18:3)	(18:3)	(21:0)		0.722422	0.799007	0.798235	0.701097	1.63828	1.00516	0.560895	1.28829	0.638748	1.07219	0.172629	0.534125	0.717556	0.173928	0.292259	0.284569
154	849.694	pos	9.91175	TG(18:4/16:0/16:0)	TG(50:4)+Na	TG	C53 H94 O6 Na0	(18:4/16:0/16:0)	(18:4)	(16:0)	(16:0)		0.271074	0.313111	0.31773	0.266205	0.57509	0.469115	0.583549	0.428051	0.434237	0.385077	0.07048	0.103606	0.121935	0.00015697	0.00015697	0.00015697
155	851.712	pos	10.1036	TG(16:0/13:0/23:6)	TG(52:6)+H	TG	C55 H94 O6	(16:0/13:0/23:6)	(16:0)	(13:0)	(23:6)		0.665062	0.595579	0.678259	0.650451	0.771676	0.847416	1.26473	0.859071	1.05262	0.840444	0.289992	0.305639	0.390976	0.00015697	0.0419229	0.00015697
156	863.712	pos	12.1259	TG(15:0/18:2/20:5)	TG(53:7)+H	TG	C56 H94 O6	(15:0/18:2/20:5)	(15:0)	(18:2)	(20:5)		1.71696	1.81633	1.68202	1.79474	2.11675	2.26247	2.31251	2.01091	1.66891	2.04496	0.973246	1.34285	1.52237	1.47293	1.75198	1.17961
157	875.712	pos	12.0267	TG(16:0/18:3/20:5)	TG(54:8)+H	TG	C57 H94 O6	(16:0/18:3/20:5)	(16:0)	(18:3)	(20:5)		71.5877	73.9186	69.8959	50.6074	69.6152	66.7663	66.0395	72.2755	71.5152	73.1906	50.5219	60.7629	62.2292	72.1791	83.3585	67.6483
158	914.817	pos	12.8055	TG(19:0/18:2/18:2)	TG(55:4)+NH4	TG	C58 H104 O6 N0	(19:0/18:2/18:2)	(19:0)	(18:2)	(18:2)		0.586204	0.614014	0.574292	0.702061	0.8784	0.792164	0.621784	0.575761	0.476257	0.767974	0.267945	0.609688	0.605576	0.541703	0.962068	0.597868
159	891.744	pos	12.4614	TG(17:0/18:2/20:5)	TG(55:7)+H	TG	C58 H98 O6	(17:0/18:2/20:5)	(17:0)	(18:2)	(20:5)		1.85675	2.02236	1.7697	1.80061	1.95861	2.12522	2.39426	1.62161	1.72745	1.95474	0.987589	1.4396	1.61231	2.49646	2.61275	1.79695
160	889.728	pos	10.754	TG(17:0/19:4/19:4)	TG(55:8)+H	TG	C58 H96 O6	(17:0/19:4/19:4)	(17:0)	(19:4)	(19:4)		21.1298	21.4152	24.991	25.4545	49.3112	31.5194	13.9755	23.3238	17.7809	23.4782	5.1969	9.09414	20.6194	10.845	9.88766	7.04641
161	906.755	pos	11.6242	TG(19:2/18:3/18:3)	TG(55:8)+NH4	TG	C58 H96 O6 N0	(19:2/18:3/18:3)	(19:2)	(18:3)	(18:3)		0.405213	0.437375	0.425062	0.5306	1.07075	0.64551	0.360975	0.541924	0.240819	0.501374	0.196595	0.149428	0.355057	0.0702427	0.102016	0.0951517
162	907.775	pos	12.9419	TG(18:0/18:2/20:4)	TG(56:6)+H	TG	C59 H102 O6	(18:0/18:2/20:4)	(18:0)	(18:2)	(20:4)		3.43325	3.05981	2.80466	3.36474	4.60215	4.66822	5.87702	3.99598	3.49875	3.57738	3.92098	2.04181	2.26635	1.8637	2.29443	1.98666
163	944.864	pos	13.5358	TG(16:0/18:3/23:0)	TG(57:3)+NH4	TG	C60 H110 O6 N0	(16:0/18:3/23:0)	(16:0)	(18:3)	(23:0)		0.661163	0.44067	0.469814	0.502194	0.868008	0.774847	0.379439	0.693137	0.384614	0.554146	0.0669269	0.450758	0.568462	0.352185	0.449287	0.278448
164	942.848	pos	13.1499	TG(18:2/18:2/21:0)	TG(57:4)+NH4	TG	C60 H108 O6 N0	(18:2/18:2/21:0)	(18:2)	(18:2)	(21:0)		0.689001	0.782237	0.677896	0.807004	0.843049	1.21032	0.754939	0.726837	0.582829	0.876021	0.227719	0.741142	0.889027	0.667347	1.20097	0.607326
165	1040.96	pos	14.3316	TG(28:0/18:2/18:2)	TG(64:4)+NH4	TG	C67 H122 O6 N0	(28:0/18:2/18:2)	(28:0)	(18:2)	(18:2)		0.487311	0.512826	0.435604	0.460052	0.368857	0.685283	0.621311	0.628099	0.790191	0.701863	0.420331	0.567155	0.499696	0.306268	0.509291	0.28875
178	871.681	pos	11.4224	TG(16:2/18:3/20:5)	TG(54:10)+H	TG	C57 H90 O6	(16:2/18:3/20:5)	(16:2)	(18:3)	(20:5)		2.41811	2.36952	2.2549	2.09319	3.0567	2.52372	2.36504	2.99688	2.28455	2.60474	1.41928	1.89457	2.24588	0.877593	1.47089	0.884149
182	633.509	pos	6.15425	TG(4:0/14:1/18:2)	TG(36:3)+H	TG	C39 H68 O6	(4:0/14:1/18:2)	(4:0)	(14:1)	(18:2)		1.2029	1.50344	1.53582	1.10048	1.08224	1.22897	1.02027	1.15344	1.38777	1.31061	1.84226	1.95739	2.13987	1.32767	2.07725	1.24596
183	687.556	pos	10.12	TG(4:0/18:2/18:2)	TG(40:4)+H	TG	C43 H74 O6	(4:0/18:2/18:2)	(4:0)	(18:2)	(18:2)		0.28221	0.315544	0.227658	0.224608	0.0152567	0.0217851	0.0181254	0.0322152	0.0379558	0.0319842	0.43452	0.133053	0.260982	1.69542	1.09892	3.32444
184	683.525	pos	5.23875	TG(4:0/17:2/19:4)	TG(40:6)+H	TG	C43 H70 O6	(4:0/17:2/19:4)	(4:0)	(17:2)	(19:4)		0.711957	0.562032	0.695325	0.574729	0.904036	0.559363	0.343802	0.921638	0.60391	0.638935	0.218004	0.34394	0.823806	0.919573	0.539953	0.774129
185	855.744	pos	12.9304	TG(16:0/16:0/20:4)	TG(52:4)+H	TG	C55 H98 O6	(16:0/16:0/20:4)	(16:0)	(16:0)	(20:4)		1.13888	1.19992	1.14541	1.07281	2.01963	1.57201	1.04414	1.43389	1.12142	1.39972	0.637869	0.831459	0.903286	0.875779	0.837527	0.774968
186	849.697	pos	10.7294	TG(18:4/16:0/18:3)	TG(52:7)+H	TG	C55 H92 O6	(18:4/16:0/18:3)	(18:4)	(16:0)	(18:3)		1.05935	1.00377	1.18891	0.973385	4.17344	1.95193	0.8053	1.55894	1.1703	1.05937	0.19112	0.192677	0.427832	0.0483107	0.0364077	0.0158281
190	865.728	pos	12.5058	TG(16:0/18:3/19:3)	TG(53:6)+H	TG	C56 H96 O6	(16:0/18:3/19:3)	(16:0)	(18:3)	(19:3)		0.860784	0.90259	0.967635	0.941718	1.38413	1.19847	0.939152	1.16604	0.885426	1.02041	0.433028	0.533267	0.752401	0.645753	0.722014	0.584868
191	876.708	pos	11.0808	TG(18:3/17:3/18:3)	TG(53:9)+NH4	TG	C56 H90 O6 N0	(18:3/17:3/18:3)	(18:3)	(17:3)	(18:3)		0.595496	0.65621	0.754402	0.695729	3.26652	1.36579	0.407089	1.23179	0.282286	0.90432	0.162265	0.455823	0.439703	0.25934	0.517177	0.448365
192	881.759	pos	12.9552	TG(18:0/16:0/20:5)	TG(54:5)+H	TG	C57 H100 O6	(18:0/16:0/20:5)	(18:0)	(16:0)	(20:5)		4.92069	5.22567	4.49072	4.93746	6.07097	6.37295	5.23728	5.75763	4.75904	5.05087	1.83268	3.26598	3.31906	7.30444	7.48988	6.227
193	879.744	pos	12.6386	TG(16:0/18:1/20:5)	TG(54:6)+H	TG	C57 H98 O6	(16:0/18:1/20:5)	(16:0)	(18:1)	(20:5)		9.81151	18.6104	18.0748	19.068	28.1644	24.2439	21.6119	27.7988	17.2281	21.022	8.75934	12.3934	14.0339	9.28209	11.642	10.6309
194	877.728	pos	12.2918	TG(16:0/18:2/20:5)	TG(54:7)+H	TG	C57 H96 O6	(16:0/18:2/20:5)	(16:0)	(18:2)	(20:5)		79.1532	78.1215	71.8403	74.0161	59.1389	67.4075	82.3359	74.035	78.6188	79.9079	81.7721	84.6537	77.8348	96.2104	106.668	77.8446
195	887.712	pos	11.8362	TG(20:5/17:2/18:2)	TG(55:9)+H	TG	C58 H94 O6	(20:5/17:2/18:2)	(20:5)	(17:2)	(18:2)		1.34687	1.33935	1.24536	1.35783	1.22576	1.70898	1.90966	1.23562	1.25576	1.47146	1.25188	1.24785	1.3723	0.684774	0.936606	0.535233
196	934.88	pos	13.9597	TG(16:0/18:1/22:0)	TG(56:1)+NH4	TG	C59 H112 O6 N0	(16:0/18:1/22:0)	(16:0)	(18:1)	(22:0)		0.552312	0.584573	0.404425	0.400391	0.868023	0.619409	0.438217	0.705454	0.39746	0.445709	0.185909	0.835623	0.328996	0.31579	0.203341	0.322481
197	909.791	pos	13.3022	TG(18:0/18:2/20:3)	TG(56:5)+H	TG	C59 H104 O6	(18:0/18:2/20:3)	(18:0)	(18:2)	(20:3)		1.89767	1.92564	1.99456	1.88002	2.12706	1.95519	1.44577	2.12722	1.40581	1.59596	0.472022	1.08138	1.12361	3.3953	3.31975	3.04743
198	915.744	pos	12.149	TG(19:2/18:2/20:5)	TG(57:9)+H	TG	C60 H98 O6	(19:2/18:2/20:5)	(19:2)	(18:2)	(20:5)		0.44762	0.6215	0.479643	0.476329	0.607565	0.626987	0.838724	0.428985	0.583546	0.599208	0.486579	0.577283	0.431938	0.279365	0.391601	0.204417
199	937.822	pos	13.6446	TG(16:0/20:5/22:0)	TG(58:5)+H	TG	C61 H108 O6	(16:0/20:5/22:0)	(16:0)	(20:5)	(22:0)		0.809879	1.01676	0.912512	1.02884	1.24512	1.3229	1.0587	1.26437	0.90277	1.01348	0.337828	0.766981	0.754744	0.764454	1.01959	0.834249
200	950.817	pos	12.3511	TG(18:3/18:3/22:1)	TG(58:7)+NH4	TG	C61 H104 O6 N0	(18:3/18:3/22:1)	(18:3)	(18:3)	(22:1)		1.91443	1.56413	1.47342	1.90951	1.323	1.26482	1.63646	0.742601	1.63562	2.07745	1.5298	1.21562	1.44002	0.154452	0.832295	0.297007
201	931.775	pos	12.696	TG(20:0/18:3/20:5)	TG(58:8)+H	TG	C61 H102 O6	(20:0/18:3/20:5)	(20:0)	(18:3)	(20:5)		2.83878	2.8506	2.77667	2.89584	3.66953	3.20072	2.86025	3.22035	2.49238	3.02569	1.38456	2.44641	2.39469	2.57038	2.99969	2.46
202	929.759	pos	12.3256	TG(18:3/18:3/22:3)	TG(58:9)+H	TG	C61 H100 O6	(18:3/18:3/22:3)	(18:3)	(18:3)	(22:3)		3.87531	4.20223	3.6534	3.68707	2.9588	3.69491	4.21991	3.88882	3.96754	4.08975	5.94327	4.48636	5.64486	1.47164	2.65728	1.70518
203	966.848	pos	12.9293	TG(18:3/18:3/23:0)	TG(59:6)+NH4	TG	C62 H108 O6 N0	(18:3/18:3/23:0)	(18:3)	(18:3)	(23:0)		0.530214	0.579388	0.479364	0.528741	1.12683	0.834718	0.477422	0.7448	0.433197	0.675244	0.122063	0.281506	0.522613	0.275689	0.479105	0.425013
204	965.853	pos	13.9841	TG(24:0/18:2/18:3)	TG(60:5)+H	TG	C63 H112 O6	(24:0/18:2/18:3)	(24:0)	(18:2)	(18:3)		0.49517	0.56173	0.607498	0.631428	0.679784	0.829992	0.691914	0.649113	0.57249	0.498048	0.254238	0.672694	0.55451	0.509875	0.717153	0.591273
205	959.806	pos	12.9332	TG(20:5/18:2/22:1)	TG(60:8)+H	TG	C63 H106 O6	(20:5/18:2/22:1)	(20:5)	(18:2)	(22:1)		1.12538	1.00927	0.935301	1.10061	0.898193	1.12609	0.924166	0.97959	0.951044	1.13452	1.71522	1.76473	1.70142	0.700422	0.856836	0.3324
206	957.791	pos	12.7607	TG(24:3/18:3/18:3)	TG(60:9)+H	TG	C63 H104 O6	(24:3/18:3/18:3)	(24:3)	(18:3)	(18:3)		4.31531	4.44333	4.28881	4.63028	8.84712	6.12255	4.76168	7.08928	3.88581	5.22697	3.57571	2.68091	4.59586	1.69933	1.62797	1.66619
207	1014.94	pos	14.2903	TG(26:0/18:1/18:2)	TG(62:3)+NH4	TG	C65 H120 O6 N0	(26:0/18:1/18:2)	(26:0)	(18:1)	(18:2)		0.615817	0.507711	0.449064	0.478555	0.704108	0.749184	0.610339	0.740858	0.790547	0.587072	0.252747	0.437839	0.553959	0.275991	0.420825	0.226661
208	989.853	pos	13.6601	TG(24:0/18:2/20:5)	TG(62:7)+H	TG	C65 H112 O6	(24:0/18:2/20:5)	(24:0)	(18:2)	(20:5)		1.74516	1.61254	1.88198	2.01141	1.70264	1.95647	1.8513	1.81682	1.5168	1.81814	1.31747	1.62642	1.91438	3.05573	3.14344	2.66038
268	631.493	pos	5.46606	TG(6:0/15:2/15:2)	TG(36:4)+H	TG	C39 H66 O6	(6:0/15:2/15:2)	(6:0)	(15:2)	(15:2)		1.00114	0.891337	0.954049	1.03739	1.52732	1.49866	1.26567	1.15184	1.74429	1.49645	1.12025	0.897792	1.02934	0.465989	0.607518	0.264805
279	607.493	pos	5.27869	TG(6:0/13:0/15:2)	TG(34:2)+H	TG	C37 H66 O6	(6:0/13:0/15:2)	(6:0)	(13:0)	(15:2)		0.456805	0.651819	0.556769	0.591786	0.442034	0.504354	0.845288	0.848177	0.861752	0.887846	1.10635	0.934204	0.733711	0.124361	0.3242	0.0516131
284	605.475	pos	5.35344	TG(6:0/13:0/13:0)	TG(32:0)+Na	TG	C35 H66 O6 Na0	(6:0/13:0/13:0)	(6:0)	(13:0)	(13:0)		1.10618	1.06905	0.601144	1.04094	0.420882	0.705921	0.695493	1.30145	1.62225	1.16959	1.35697	1.3702	1.31717	0.165001	0.648053	0.196785
297	607.493	pos	4.99319	TG(4:0/15:0/15:2)	TG(34:2)+H	TG	C37 H66 O6	(4:0/15:0/15:2)	(4:0)	(15:0)	(15:2)		0.561614	0.563821	0.577954	0.578638	0.615203	0.518033	0.506986	0.696468	0.799364	0.574648	0.610042	0.756238	0.627879	0.193894	0.420248	0.107114
322	661.538	pos	6.97981	TG(6:0/13:0/17:0)	TG(36:0)+Na	TG	C39 H74 O6 Na0	(6:0/13:0/17:0)	(6:0)	(13:0)	(17:0)		0.289726	0.270245	0.277419	0.250295	0.0855163	0.0739947	0.0470496	0.0944715	0.0403162	0.0275405	0.19028	0.0105213	0.016055	1.14444	1.05524	1.26873
323	689.569	pos	10.2502	TG(6:0/15:0/17:0)	TG(38:0)+Na	TG	C41 H78 O6 Na0	(6:0/15:0/17:0)	(6:0)	(15:0)	(17:0)		0.248098	0.298136	0.242098	0.258873	0.079969	0.0600976	0.0665195	0.102506	0.0862413	0.119603	0.130392	0.0595791	0.235459	1.22545	1.13637	1.33773
346	619.527	pos	9.751	TG(12:0e/11:0/11:0)	TG(34:0e)+Na	TG	C37 H72 O5 Na0	(12:0e/11:0/11:0)	(12:0e)	(11:0)	(11:0)		3.6778	3.87704	3.31431	2.83823	2.32636	2.8336	2.66409	1.90533	2.6083	2.79581	5.03898	4.81263	5.27149	5.6124	5.97801	7.44784
347	638.572	pos	15.7714	TG(18:1p/8:0/10:0)	TG(36:1p)+NH4	TG	C39 H72 O5 N0	(18:1p/8:0/10:0)	(18:1p)	(8:0)	(10:0)		40.9291	40.536	39.4989	30.758	26.7446	31.5791	37.8904	37.9171	33.7732	39.3809	59.217	68.136	45.6374	56.4412	43.0038	56.3863
348	655.493	pos	6.32769	TG(4:0/17:3/17:3)	TG(38:6)+H	TG	C41 H66 O6	(4:0/17:3/17:3)	(4:0)	(17:3)	(17:3)		3.11247	3.13027	2.40679	2.38983	1.08838	2.62673	0.791743	1.96639	1.79006	1.25354	5.89713	3.69072	4.95903	4.8998	7.30808	4.99991
349	773.663	pos	11.1861	TG(17:0/10:0/17:0)	TG(44:0)+Na	TG	C47 H90 O6 Na0	(17:0/10:0/17:0)	(17:0)	(10:0)	(17:0)		0.282171	0.321705	0.276679	0.411534	0.146291	0.105122	0.108877	0.249192	0.170826	0.155138	0.333596	0.326519	0.530281	1.15996	1.23606	1.15536
350	895.681	pos	11.2154	TG(18:4/18:3/20:5)	TG(56:12)+H	TG	C59 H90 O6	(18:4/18:3/20:5)	(18:4)	(18:3)	(20:5)		108.406	111.741	104.175	112.113	102.362	96.7964	84.4136	115.731	103.316	109.903	54.8489	88.5851	109.423	58.4846	53.5196	56.9391
351	926.817	pos	12.3149	TG(20:0/18:2/18:3)	TG(56:5)+NH4	TG	C59 H104 O6 N0	(20:0/18:2/18:3)	(20:0)	(18:2)	(18:3)		5.71079	5.96858	3.77594	4.38721	4.1916	5.83581	5.04999	3.61496	5.92422	5.49886	4.3442	4.14885	3.39825	2.56332	3.98404	2.21
352	924.801	pos	11.9777	TG(17:4/18:2/21:0)	TG(56:6)+NH4	TG	C59 H102 O6 N0	(17:4/18:2/21:0)	(17:4)	(18:2)	(21:0)		9.447	6.79244	7.09649	5.80622	3.79218	7.84122	9.38828	4.26038	7.52121	5.24793	8.32476	8.1955	5.67293	5.74721	5.03679	4.16811
409	607.493	pos	6.19388	TG(34:2)	TG(34:2)+H	TG	C37 H66 O6	(34:2)	(34:2)				3.38702	4.07803	3.86059	3.74198	4.68755	5.24238	4.64683	5.30575	5.7889	5.98063	3.75288	3.6172	3.99622	0.416627	1.38927	0.290075
469	689.475	pos	4.88631	TG(39:7)	TG(39:7)+Na	TG	C42 H66 O6 Na0	(39:7)	(39:7)				0.360835	0.353151	0.352407	0.422866	0.223913	0.291823	0.242802	0.278527	0.336738	0.314887	1.16743	0.934011	0.87545	0.0453589	0.0802542	0.0115524
485	1036.83	pos	11.8276	TG(65:13)	TG(65:13)+NH4	TG	C68 H106 O6 N0	(65:13)	(65:13)				5.36738	5.2581	2.3066	5.36243	5.4161	7.97502	8.0005	5.34361	6.29793	5.26193	4.82656	2.8392	3.93971	2.69386	3.38023	3.05061
499	659.522	pos	6.11763	TG(36:1)	TG(36:1)+Na	TG	C39 H72 O6 Na0	(36:1)	(36:1)				0.525649	0.457168	0.517475	0.615233	1.26286	0.638354	0.32131	1.266	0.375745	0.503224	0.121036	0.287294	0.451681	0.211125	0.336895	0.141311
500	1060.83	pos	11.5662	TG(67:15)	TG(67:15)+NH4	TG	C70 H106 O6 N0	(67:15)	(67:15)				4.25266	3.89257	5.22691	4.53601	5.97242	8.7116	8.45581	4.7096	4.88825	4.12239	6.87317	4.17371	4.52054	4.74438	4.96443	5.05885
538	657.509	pos	10.2189	TG(38:5)	TG(38:5)+H	TG	C41 H68 O6	(38:5)	(38:5)				3.65022	2.1605	2.52679	3.92429	2.48502	2.41275	4.18675	1.5134	2.47207	4.50957	4.40337	4.61848	4.80307	1.37538	4.42495	6.69559
539	918.755	pos	11.2191	TG(56:9)	TG(56:9)+NH4	TG	C59 H96 O6 N0	(56:9)	(56:9)				7.63788	8.15607	5.09183	7.56595	5.15275	5.94489	4.91879	6.68166	5.09858	5.83651	2.04166	3.70275	6.42646	2.49753	2.54206	2.71552
540	1010.82	pos	11.7734	TG(63:12)	TG(63:12)+NH4	TG	C66 H104 O6 N0	(63:12)	(63:12)				6.69739	6.68281	7.31152	6.75173	4.32878	7.96051	10.4246	5.4255	7.41375	6.76819	11.9994	8.45734	7.58514	9.15414	8.84103	8.31311
541	1116.9	pos	12.1902	TG(71:15)	TG(71:15)+NH4	TG	C74 H114 O6 N0	(71:15)	(71:15)				0.709621	0.708176	0.730074	0.730977	0.371308	0.681984	0.780184	0.429713	0.715615	0.452539	1.28927	0.859028	0.83698	1.45231	1.2799	1.20026
560	680.619	pos	11.083	TG(39:1p)	TG(39:1p)+NH4	TG	C42 H78 O5 N0	(39:1p)	(39:1p)				38.3112	44.1617	34.6122	36.2723	22.812	13.7467	34.0433	34.0445	44.5895	36.6052	54.8269	61.4304	59.8657	57.8147	59.9436	57.0061
579	638.572	pos	17.3414	TG(36:1p)	TG(36:1p)+NH4	TG	C39 H72 O5 N0	(36:1p)	(36:1p)				3.95652	4.00014	4.07103	3.63535	2.69032	3.43971	4.00669	3.88581	4.45159	3.91263	5.75425	5.957	4.73237	5.66145	2.65725	5.58314
580	676.587	pos	10.4371	TG(39:3p)	TG(39:3p)+NH4	TG	C42 H74 O5 N0	(39:3p)	(39:3p)				18.5946	18.539	18.076	17.1693	13.7923	17.2416	18.0584	17.032	18.5336	15.4601	29.812	23.7887	22.0684	28.1302	28.5458	30.007
581	1059	pos	13.5545	TG(65:2)	TG(65:2)+NH4	TG	C68 H128 O6 N0	(65:2)	(65:2)				0.544548	0.61191	0.633451	0.646373	0.703591	0.633888	0.506598	0.526327	0.583373	0.608311	0.466587	0.510863	0.568859	0.795427	0.934769	0.779105
582	1127.07	pos	13.9767	TG(70:3)	TG(70:3)+NH4	TG	C73 H136 O6 N0	(70:3)	(70:3)				1.51672	1.51006	1.45545	1.69197	1.77353	1.72385	1.53133	1.22448	1.39785	1.41745	1.2575	1.50032	1.49777	1.67827	2.3227	2.0686
3	610.541	pos	10.1845	DAG(16:0/18:2)	DAG(34:2)+NH4	DAG	C37 H68 O5 N0	(16:0/18:2)	(16:0)	(18:2)			119.018	121.046	116.962	120.622	74.9775	85.4276	90.7926	94.6766	91.1775	88.9322	136.202	108.504	112.132	244.569	250.346	256.647
4	634.541	pos	9.7265	DAG(18:2/18:2)	DAG(36:4)+NH4	DAG	C39 H68 O5 N0	(18:2/18:2)	(18:2)	(18:2)			185.556	195.57	179.362	185.871	121.753	127.799	114.451	122.472	115.008	109.964	144.259	102.95	134.2	450.615	461.898	553.833
5	613.483	pos	5.84231	DAG(18:3/18:3)	DAG(36:6)+H	DAG	C39 H64 O5	(18:3/18:3)	(18:3)	(18:3)			5.77967	5.90011	5.11536	5.15508	2.90659	3.26719	4.18268	2.96579	4.75413	3.61124	5.72727	3.53299	3.34691	11.5195	11.3954	22.5434
67	615.498	pos	8.24906	DAG(18:3/18:2)	DAG(36:5)+H	DAG	C39 H66 O5	(18:3/18:2)	(18:3)	(18:2)			11.3369	12.0659	11.0303	10.9226	7.93849	8.46736	7.89289	6.79182	7.90321	6.91435	8.50331	7.69955	8.41332	26.8596	26.7519	33.165
84	636.556	pos	10.2765	DAG(18:1/18:2)	DAG(36:3)+NH4	DAG	C39 H70 O5 N0	(18:1/18:2)	(18:1)	(18:2)			29.0116	38.1262	28.8712	29.8106	25.5065	23.7929	20.5451	21.1086	31.2921	35.1113	24.8681	39.4828	42.9852	41.6264	41.6158	81.4895
89	612.556	pos	10.4986	DAG(16:0/18:1)	DAG(34:1)+NH4	DAG	C37 H70 O5 N0	(16:0/18:1)	(16:0)	(18:1)			2.20803	2.23604	2.17574	2.33203	1.97228	2.28611	2.13394	1.56699	2.5304	1.83463	2.34772	3.74667	6.82769	3.60393	3.79404	3.80616
90	608.525	pos	9.7615	DAG(16:0/18:3)	DAG(34:3)+NH4	DAG	C37 H66 O5 N0	(16:0/18:3)	(16:0)	(18:3)			76.1261	81.186	80.7837	80.2047	116.059	76.298	49.3503	71.1452	57.0605	62.3415	50.1875	41.3801	62.9677	132.697	133.713	151.672
107	589.483	pos	5.613	DAG(18:4/16:0)	DAG(34:4)+H	DAG	C37 H64 O5	(18:4/16:0)	(18:4)	(16:0)			1.39378	1.36116	1.91353	1.46394	2.53485	0.503397	1.27469	1.47911	1.79104	1.23643	1.42588	1.25202	1.35591	0.54339	0.77073	0.327898
108	580.494	pos	7.79594	DAG(14:0/18:3)	DAG(32:3)+NH4	DAG	C35 H62 O5 N0	(14:0/18:3)	(14:0)	(18:3)			0.763691	0.822848	0.901884	0.811532	0.586801	0.667784	0.518513	0.859902	0.774832	0.724416	0.79394	0.59689	0.701863	1.04388	1.05832	1.35431
109	591.496	pos	7.08481	DAG(16:0/16:0)	DAG(32:0)+Na	DAG	C35 H68 O5 Na0	(16:0/16:0)	(16:0)	(16:0)			1.75901	2.05274	1.93432	1.83168	1.1946	1.1241	0.922658	1.44351	1.1629	0.861633	3.81141	2.50273	3.41909	1.93126	3.28402	1.45296
114	611.467	pos	4.57875	DAG(18:4/18:3)	DAG(36:7)+H	DAG	C39 H62 O5	(18:4/18:3)	(18:4)	(18:3)			0.41106	0.669	0.478277	0.521814	1.48936	0.647579	0.350682	0.523761	0.589822	0.422536	0.484695	0.343073	0.50555	0.301714	0.202492	0.136436
129	619.53	pos	8.33969	DAG(18:0/18:3)	DAG(36:3)+H	DAG	C39 H70 O5	(18:0/18:3)	(18:0)	(18:3)			1.70477	1.71155	1.7248	1.69949	1.01124	1.16706	1.33513	1.29663	1.85096	1.17971	2.50173	1.96855	1.63972	3.26626	2.9555	4.45535
151	621.545	pos	10.554	DAG(18:0/18:2)	DAG(36:2)+H	DAG	C39 H72 O5	(18:0/18:2)	(18:0)	(18:2)			1.36112	1.93724	1.37119	1.23258	0.565887	0.564669	0.576595	0.633541	0.629001	0.600359	0.938512	0.579735	0.92015	4.43546	3.79337	4.57917
172	624.556	pos	10.3773	DAG(17:0/18:2)	DAG(35:2)+NH4	DAG	C38 H70 O5 N0	(17:0/18:2)	(17:0)	(18:2)			1.32668	1.4406	1.3266	1.43845	0.84078	0.936408	0.74226	0.889496	0.9757	0.854006	1.20424	1.00607	1.06253	3.42372	3.20072	3.97778
175	617.514	pos	6.12087	DAG(18:1/18:3)	DAG(36:4)+H	DAG	C39 H68 O5	(18:1/18:3)	(18:1)	(18:3)			1.57234	1.71316	1.7307	1.51792	2.29435	2.28526	2.10177	1.91864	2.95647	2.16992	1.57652	1.36681	1.43116	0.239893	0.553124	0.294266
214	694.634	pos	11.2291	DAG(22:0/18:2)	DAG(40:2)+NH4	DAG	C43 H80 O5 N0	(22:0/18:2)	(22:0)	(18:2)			11.3674	12.0929	10.2769	11.1316	2.43411	4.35424	5.13126	4.83933	5.99491	4.77692	11.3794	7.82571	8.34253	43.2875	41.0054	49.2566
215	692.619	pos	10.9742	DAG(22:0/18:3)	DAG(40:3)+NH4	DAG	C43 H78 O5 N0	(22:0/18:3)	(22:0)	(18:3)			2.85436	3.02321	2.95579	3.03685	1.66365	1.81142	1.45944	1.57622	1.55337	1.45233	4.67654	1.69402	2.20803	10.009	9.6766	11.0258
216	708.65	pos	11.3953	DAG(18:2/23:0)	DAG(41:2)+NH4	DAG	C44 H82 O5 N0	(18:2/23:0)	(18:2)	(23:0)			4.08037	5.12066	4.85355	4.45094	1.98332	2.57655	1.93438	2.03672	2.24184	1.92708	6.03797	4.23875	3.18884	14.7738	15.6009	18.0932
217	720.65	pos	11.3053	DAG(24:0/18:3)	DAG(42:3)+NH4	DAG	C45 H82 O5 N0	(24:0/18:3)	(24:0)	(18:3)			2.853	3.11603	2.96187	3.44966	1.3397	1.60684	1.36921	1.68559	1.65357	1.43133	2.84207	1.66707	3.5237	10.0398	10.2485	10.9728
245	722.666	pos	11.5629	DAG(24:0/18:2)	DAG(42:2)+NH4	DAG	C45 H84 O5 N0	(24:0/18:2)	(24:0)	(18:2)			9.92174	10.0847	10.0794	10.4692	4.16934	5.32028	4.70958	5.32093	5.22582	4.58212	9.64669	6.07937	7.42342	37.7884	34.3752	44.4452
266	606.509	pos	8.87675	DAG(16:1/18:3)	DAG(34:4)+NH4	DAG	C37 H64 O5 N0	(16:1/18:3)	(16:1)	(18:3)			1.40716	1.45123	1.34111	1.33373	0.311863	0.356646	0.239858	0.541445	0.674874	0.636237	1.55727	1.41643	1.45386	4.72925	4.10584	5.31734
267	662.572	pos	10.2448	DAG(20:2/18:2)	DAG(38:4)+NH4	DAG	C41 H72 O5 N0	(20:2/18:2)	(20:2)	(18:2)			2.15211	2.06593	2.13588	1.98413	1.45735	1.60041	1.48086	1.61917	1.67321	1.64171	2.16617	1.74362	1.80665	4.26944	4.17793	4.38979
273	750.697	pos	11.9108	DAG(26:0/18:2)	DAG(44:2)+NH4	DAG	C47 H88 O5 N0	(26:0/18:2)	(26:0)	(18:2)			1.89865	1.88852	1.87105	1.80154	0.689025	0.870492	0.850384	1.0118	1.02001	0.930344	1.9314	1.31606	1.50751	5.56406	5.38271	7.36673
291	622.541	pos	10.0889	DAG(17:0/18:3)	DAG(35:3)+NH4	DAG	C38 H68 O5 N0	(17:0/18:3)	(17:0)	(18:3)			0.634475	0.678288	0.652877	0.715342	0.56906	0.502417	0.362515	0.489771	0.502863	0.452334	0.412143	0.429177	0.516594	1.45599	1.50113	1.81137
310	706.634	pos	10.9878	DAG(18:3/23:0)	DAG(41:3)+NH4	DAG	C44 H80 O5 N0	(18:3/23:0)	(18:3)	(23:0)			10.2632	9.37843	8.84327	9.02018	5.20828	7.70059	6.68096	8.40371	8.31069	7.44998	14.5848	11.2033	9.09321	2.86557	3.1205	3.25428
311	736.681	pos	11.7349	DAG(25:0/18:2)	DAG(43:2)+NH4	DAG	C46 H86 O5 N0	(25:0/18:2)	(25:0)	(18:2)			0.613038	0.711374	0.252101	0.592736	0.0992412	0.110654	0.114426	0.212513	0.410785	0.135884	0.804626	0.609893	0.472653	3.2422	2.93653	4.01158
319	660.556	pos	9.89994	DAG(18:3/20:2)	DAG(38:5)+NH4	DAG	C41 H70 O5 N0	(18:3/20:2)	(18:3)	(20:2)			0.390194	0.571224	0.462516	0.496552	0.301886	0.333403	0.293871	0.326891	0.358085	0.303598	0.506898	0.342277	0.390444	1.08472	0.973525	1.3718
339	589.48	pos	5.61888	DAG(16:0/16:1)	DAG(32:1)+Na	DAG	C35 H66 O5 Na0	(16:0/16:1)	(16:0)	(16:1)			1.8245	1.86876	1.89883	1.76007	3.36198	2.04736	1.67049	2.05517	1.95613	1.89148	1.42607	1.44342	1.78004	0.54339	0.768687	0.327898
340	587.465	pos	9.173	DAG(14:0/18:2)	DAG(32:2)+Na	DAG	C35 H64 O5 Na0	(14:0/18:2)	(14:0)	(18:2)			1.00302	0.988872	0.846512	0.931639	0.425081	0.528406	0.567438	1.00962	0.910444	0.744663	1.29799	1.09323	0.984523	1.96269	2.06577	2.18265
341	648.556	pos	10.0368	DAG(19:2/18:2)	DAG(37:4)+NH4	DAG	C40 H70 O5 N0	(19:2/18:2)	(19:2)	(18:2)			0.688384	0.724605	0.650138	0.592202	0.484952	0.618265	0.586443	0.593404	0.592808	0.571285	0.928893	0.720269	0.674635	1.17239	1.15858	1.04956
342	666.603	pos	10.8885	DAG(20:0/18:2)	DAG(38:2)+NH4	DAG	C41 H76 O5 N0	(20:0/18:2)	(20:0)	(18:2)			2.80123	3.04504	2.9187	2.95564	0.546007	0.413003	0.368122	0.950366	0.868179	0.775417	1.27232	1.11501	1.20394	12.7406	11.0414	14.8336
343	680.619	pos	11.0917	DAG(18:2/21:0)	DAG(39:2)+NH4	DAG	C42 H78 O5 N0	(18:2/21:0)	(18:2)	(21:0)			38.4238	36.4222	37.2935	61.3144	15.8733	13.5446	33.4963	34.3079	39.8166	16.5988	54.2164	60.6055	20.1246	46.2709	55.2489	53.6871
344	778.728	pos	12.2579	DAG(28:0/18:2)	DAG(46:2)+NH4	DAG	C49 H92 O5 N0	(28:0/18:2)	(28:0)	(18:2)			0.359569	0.278633	0.360192	0.29739	0.0959139	0.105222	0.0439967	0.188534	0.166372	0.201061	0.395508	0.26666	0.401513	1.23805	1.17166	1.60594
368	671.465	pos	6.13344	DAG(39:9)	DAG(39:9)+Na	DAG	C42 H64 O5 Na0	(39:9)	(39:9)				11.6973	12.3283	11.4565	12.8424	14.558	17.191	12.6529	11.0579	17.2573	13.595	20.5919	18.8921	16.1685	4.60115	7.54592	3.99802
369	685.48	pos	6.19163	DAG(40:9)	DAG(40:9)+Na	DAG	C43 H66 O5 Na0	(40:9)	(40:9)				5.96839	6.18806	6.01644	5.97028	17.1003	11.386	4.44882	9.86374	5.55213	8.42608	1.67774	2.77422	4.78202	1.44841	1.81318	1.59966
401	673.48	pos	7.01962	DAG(39:8)	DAG(39:8)+Na	DAG	C42 H66 O5 Na0	(39:8)	(39:8)				23.9295	23.2158	22.8054	24.0963	18.2145	29.6467	23.5639	20.6645	29.5402	22.8958	47.4272	40.3889	32.2644	8.97096	11.8434	6.78026
402	687.496	pos	7.07181	DAG(40:8)	DAG(40:8)+Na	DAG	C43 H68 O5 Na0	(40:8)	(40:8)				3.57077	3.85106	3.44559	3.71435	3.63706	5.31475	4.93232	3.31722	3.94441	4.00271	3.85296	3.47686	3.40983	2.19378	4.03621	2.58551
403	701.512	pos	8.69944	DAG(41:8)	DAG(41:8)+Na	DAG	C44 H70 O5 Na0	(41:8)	(41:8)				1.43546	1.55534	1.06543	1.91451	1.26358	1.13793	1.34853	1.461	1.24445	1.36363	2.14866	2.72305	1.4237	2.92303	1.91827	1.56841
434	573.485	pos	6.16188	DAG(32:1p)	DAG(32:1p)+Na	DAG	C35 H66 O4 Na0	(32:1p)	(32:1p)				57.8425	61.6142	57.9238	59.5735	121.452	95.2844	51.1887	75.9513	65.8145	72.1606	57.8196	57.5714	59.9282	15.936	21.5777	17.4047
435	597.485	pos	11.4597	DAG(34:3p)	DAG(34:3p)+Na	DAG	C37 H66 O4 Na0	(34:3p)	(34:3p)				1.38329	1.18996	1.47061	1.73411	2.64357	1.756	1.8376	1.36775	1.36071	1.77693	1.13133	1.10192	0.76728	1.12871	0.526008	0.390987
436	619.53	pos	10.3291	DAG(36:3)	DAG(36:3)+H	DAG	C39 H70 O5	(18:1/18:2)	(18:1)	(18:2)			15.8178	11.1502	5.97542	10.1346	5.56902	5.92408	7.44126	8.12968	14.5024	18.9877	29.6863	29.8395	19.6497	14.4629	11.335	11.73
451	699.496	pos	7.45594	DAG(41:9)	DAG(41:9)+Na	DAG	C44 H68 O5 Na0	(41:9)	(41:9)				0.657965	0.68032	0.694	0.681575	0.461	0.736827	0.605572	0.440336	0.754788	0.539808	0.863651	0.971331	0.960016	0.97802	0.969078	0.861827
456	595.47	pos	4.92375	DAG(34:4p)	DAG(34:4p)+Na	DAG	C37 H64 O4 Na0	(34:4p)	(34:4p)				7.87574	8.22043	7.90398	7.83774	17.3257	11.5992	5.33717	13.1902	7.75796	10.1788	3.73887	4.96868	6.69211	1.76736	2.03306	1.89218
466	577.519	pos	8.31325	DAG(34:2p)	DAG(34:2p)+H	DAG	C37 H68 O4	(34:2p)	(34:2p)				4.47744	4.8155	4.44829	4.51524	5.8227	7.60499	6.15995	4.53392	4.91016	4.80286	4.55523	3.93937	3.53038	2.0055	3.70195	2.12046
478	601.517	pos	7.47037	DAG(34:1p)	DAG(34:1p)+Na	DAG	C37 H70 O4 Na0	(34:1p)	(34:1p)				1.73008	1.80966	1.77971	1.71434	1.79332	2.0317	1.64738	1.48303	1.53171	1.71751	2.32981	2.09776	1.95079	2.39852	2.91649	2.69986
495	620.561	pos	17.3583	DAG(36:3p)	DAG(36:3p)+NH4	DAG	C39 H70 O4 N0	(36:3p)	(36:3p)				6.53718	6.66164	7.05249	6.31961	4.50922	5.72708	6.42548	5.6988	6.46599	6.76808	9.6941	11.5424	8.3602	3.84635	4.08875	4.19518
518	573.485	pos	6.16019	DAG(32:2e)	DAG(32:2e)+Na	DAG	C35 H66 O4 Na0	(32:2e)	(32:2e)				57.8425	61.6142	57.9238	59.8265	124.589	97.7406	52.1897	75.7879	65.8145	72.1606	57.8196	54.881	59.7174	15.936	21.5777	15.9032
520	667.53	pos	10.2383	DAG(40:7)	DAG(40:7)+H	DAG	C43 H70 O5	(40:7)	(40:7)				0.841713	0.868616	0.778423	0.656188	1.16653	0.584727	0.604095	0.629596	0.709186	0.69687	0.877524	0.490245	0.719091	1.56669	1.61733	2.05796
437	351.253	pos	1.81062	MG(18:4)	MG(18:4)+H	MG	C21 H34 O4	(18:4)	(18:4)				0.331359	0.698321	0.686983	0.722478	0.731224	0.886284	0.919798	0.832296	0.390676	0.418043	0.309221	0.463683	0.222687	0.329551	0.542256	0.344751
563	365.269	pos	1.81438	MG(19:4)	MG(19:4)+H	MG	C22 H36 O4	(19:4)	(19:4)				0.0794212	0.0868741	0.0776842	0.0849673	0.0710308	0.0752164	0.0692355	0.0894549	0.0837658	0.0752272	0.0959421	0.13341	0.0800544	0.086555	0.109476	0.0646329
226	673.481	neg	8.56894	PA(16:0/18:1)	PA(34:1)-H	PA	C37 H69 O8 N0 P1	(16:0/18:1)	(16:0)	(18:1)			31.3868	30.2878	32.553	31.7299	41.2513	53.8841	50.8677	34.5002	37.356	33.3665	28.2381	28.6437	26.0603	12.8544	19.6412	10.5171
227	671.466	neg	7.21294	PA(16:0/18:2)	PA(34:2)-H	PA	C37 H67 O8 N0 P1	(16:0/18:2)	(16:0)	(18:2)			989.613	981.93	973.192	973.416	838.96	1030.65	1056.52	960.766	1071.02	995.64	1096.1	1229.16	1096.96	553.926	708.553	427.835
228	669.45	neg	6.2865	PA(16:0/18:3)	PA(34:3)-H	PA	C37 H65 O8 N0 P1	(16:0/18:3)	(16:0)	(18:3)			292.659	295.406	283.655	283.862	351.042	338.994	297.568	292.399	338.137	309.25	301.17	365.162	351.274	158.915	207.729	129.984
229	699.497	neg	8.97956	PA(18:0/18:2)	PA(36:2)-H	PA	C39 H71 O8 N0 P1	(18:0/18:2)	(18:0)	(18:2)			80.3573	78.9724	80.5486	87.8208	61.6045	96.0073	70.1378	60.8593	70.8482	63.472	92.508	92.3075	96.2915	124.522	130.787	99.114
230	697.481	neg	7.32275	PA(18:1/18:2)	PA(36:3)-H	PA	C39 H69 O8 N0 P1	(18:1/18:2)	(18:1)	(18:2)			37.7363	36.2283	39.2905	38.5428	43.2521	53.7385	57.2756	42.5732	45.8974	43.1967	27.3426	33.1529	28.1498	14.5038	21.0059	12.3201
231	697.481	neg	7.67825	PA(18:0/18:3)	PA(36:3)-H	PA	C39 H69 O8 N0 P1	(18:0/18:3)	(18:0)	(18:3)			27.8112	28.6008	27.2139	27.9667	23.1821	34.4924	24.412	22.2633	27.2991	23.7139	28.0516	29.5301	30.324	40.683	40.8645	34.7812
232	695.466	neg	6.26969	PA(18:2/18:2)	PA(36:4)-H	PA	C39 H67 O8 N0 P1	(18:2/18:2)	(18:2)	(18:2)			638.952	650.435	622.034	632.679	565.636	643.422	691.447	653.618	717.973	690.959	719.449	756.163	708.512	338.533	420.687	282.133
233	693.45	neg	5.54594	PA(18:3/18:2)	PA(36:5)-H	PA	C39 H65 O8 N0 P1	(18:3/18:2)	(18:3)	(18:2)			276.645	282.838	282.734	269.144	268.179	310.295	306.363	277.2	320.489	305.274	313.076	333.937	297.37	127.425	152.928	108.496
234	691.434	neg	4.97112	PA(18:3/18:3)	PA(36:6)-H	PA	C39 H63 O8 N0 P1	(18:3/18:3)	(18:3)	(18:3)			45.3048	47.388	44.6459	43.6015	103.119	59.6299	34.2481	63.4975	51.5526	59.9396	24.492	31.7198	44.8999	10.0297	13.3163	9.46216
235	727.528	neg	10.1211	PA(20:0/18:2)	PA(38:2)-H	PA	C41 H75 O8 N0 P1	(20:0/18:2)	(20:0)	(18:2)			8.4468	8.78946	10.3528	10.4547	6.45484	10.6715	6.82279	7.13101	8.00452	6.46365	10.7036	10.1197	11.8819	17.6952	15.2496	12.8241
236	755.56	neg	10.4733	PA(22:0/18:2)	PA(40:2)-H	PA	C43 H79 O8 N0 P1	(22:0/18:2)	(22:0)	(18:2)			67.9602	66.7586	70.9437	70.8058	51.968	97.9875	74.828	71.8164	71.2761	67.1947	104.166	91.4326	82.6663	68.1047	78.7897	60.7303
237	753.544	neg	10.1128	PA(22:0/18:3)	PA(40:3)-H	PA	C43 H77 O8 N0 P1	(22:0/18:3)	(22:0)	(18:3)			0.810269	1.07744	0.793576	1.14414	0.82492	1.12255	0.946548	0.617242	1.11521	0.869903	1.88257	0.780493	1.57733	0.286158	0.732609	0.340078
238	783.591	neg	10.7979	PA(24:0/18:2)	PA(42:2)-H	PA	C45 H83 O8 N0 P1	(24:0/18:2)	(24:0)	(18:2)			38.2658	35.7237	37.5872	41.8581	30.6241	58.8742	47.9676	43.6462	41.2456	40.027	89.6163	43.5273	46.6695	62.4208	60.7467	58.4911
244	685.481	neg	8.045	PA(17:0/18:2)	PA(35:2)-H	PA	C38 H69 O8 N0 P1	(17:0/18:2)	(17:0)	(18:2)			5.72321	5.54052	4.27551	6.58286	5.68513	7.35876	5.77078	6.30658	6.60349	5.88814	7.72905	7.84763	7.91524	5.07245	6.08845	3.2807
247	647.466	neg	8.41675	PA(16:0/16:0)	PA(32:0)-H	PA	C35 H67 O8 N0 P1	(16:0/16:0)	(16:0)	(16:0)			46.7114	46.2638	47.465	53.2182	53.5824	92.0563	82.8128	49.4421	55.79	46.8137	75.4089	54.3014	51.5502	22.3691	26.6623	17.057
248	643.434	neg	5.95331	PA(14:0/18:2)	PA(32:2)-H	PA	C35 H63 O8 N0 P1	(14:0/18:2)	(14:0)	(18:2)			10.877	10.1576	10.6113	10.8091	7.11499	8.84306	9.72871	12.8168	12.8753	12.9702	15.047	13.9806	12.3265	1.96006	2.22129	0.572183
249	675.497	neg	10.0045	PA(18:0/16:0)	PA(34:0)-H	PA	C37 H71 O8 N0 P1	(18:0/16:0)	(18:0)	(16:0)			6.04457	5.3491	6.27198	5.99074	6.54064	11.0928	9.29231	5.37141	7.48272	4.66054	6.10614	6.14634	6.84138	6.41206	4.92812	4.35415
254	701.513	neg	10.0375	PA(18:0/18:1)	PA(36:1)-H	PA	C39 H73 O8 N0 P1	(18:0/18:1)	(18:0)	(18:1)			2.79967	2.49989	2.8232	2.92332	2.98627	5.37827	4.27334	1.88378	2.51579	2.49665	2.68897	2.73332	2.96112	2.56512	3.01545	1.91977
255	781.575	neg	10.5635	PA(24:0/18:3)	PA(42:3)-H	PA	C45 H81 O8 N0 P1	(24:0/18:3)	(24:0)	(18:3)			5.06403	7.98776	7.13514	7.69803	6.95915	10.6063	8.08509	5.8581	8.07342	7.15148	8.3881	7.15423	8.43116	8.41018	7.41304	5.79504
261	657.45	neg	6.54012	PA(15:0/18:2)	PA(33:2)-H	PA	C36 H65 O8 N0 P1	(15:0/18:2)	(15:0)	(18:2)			4.34373	4.73159	3.96282	4.55239	3.85754	6.48095	4.03726	5.16172	5.23927	5.75398	5.0297	5.10295	3.80335	1.71669	2.5645	1.80808
262	655.434	neg	5.77219	PA(15:1/18:2)	PA(33:3)-H	PA	C36 H63 O8 N0 P1	(15:1/18:2)	(15:1)	(18:2)			3.30734	3.34978	3.37882	3.05656	3.18043	3.86242	3.12726	3.51816	4.17594	3.74708	3.70101	3.74768	3.94552	1.41503	1.7591	1.13817
263	725.513	neg	8.996	PA(20:1/18:2)	PA(38:3)-H	PA	C41 H73 O8 N0 P1	(20:1/18:2)	(20:1)	(18:2)			6.26169	6.25424	5.30905	5.86237	5.80293	7.464	7.29461	5.96434	6.87317	6.252	7.54224	6.70512	7.06035	2.44307	3.50728	1.96426
264	723.497	neg	7.51119	PA(20:2/18:2)	PA(38:4)-H	PA	C41 H71 O8 N0 P1	(20:2/18:2)	(20:2)	(18:2)			3.9467	4.21116	4.38675	4.45927	3.4408	5.04766	4.32027	4.56076	5.36214	4.22472	5.02663	4.58866	4.18628	1.76334	1.99912	1.40913
274	641.419	neg	5.29419	PA(14:0/18:3)	PA(32:3)-H	PA	C35 H61 O8 N0 P1	(14:0/18:3)	(14:0)	(18:3)			1.66937	1.18814	1.7041	1.67653	1.96946	1.47646	1.24478	2.11633	2.38545	1.85071	1.76346	2.57098	1.74489	0.435198	0.675886	0.264462
289	769.575	neg	10.6326	PA(18:2/23:0)	PA(41:2)-H	PA	C44 H81 O8 N0 P1	(18:2/23:0)	(18:2)	(23:0)			6.42629	7.64871	5.6307	9.16167	5.15853	10.3747	5.33811	3.54253	6.69261	8.33864	7.84601	7.05914	7.94988	8.34538	9.82254	7.55927
304	681.45	neg	5.79237	PA(18:2/17:2)	PA(35:4)-H	PA	C38 H65 O8 N0 P1	(18:2/17:2)	(18:2)	(17:2)			1.1668	1.12394	1.21111	1.46988	1.14884	1.43875	1.41703	1.15337	1.56845	1.22413	1.52106	1.50768	1.30695	0.356612	0.799303	0.342027
317	683.466	neg	6.93294	PA(17:0/18:3)	PA(35:3)-H	PA	C38 H67 O8 N0 P1	(17:0/18:3)	(17:0)	(18:3)			1.94937	2.60885	2.51422	3.27551	3.75558	3.8191	2.36159	2.2384	3.37726	3.26116	2.12241	3.17878	3.29273	0.346498	2.35516	0.420587
327	721.481	neg	6.51894	PA(18:3/20:2)	PA(38:5)-H	PA	C41 H69 O8 N0 P1	(18:3/20:2)	(18:3)	(20:2)			1.43647	1.54802	1.41248	1.47169	1.30365	1.689	1.41114	1.56281	2.03844	1.75935	1.944	1.82319	1.70507	0.565928	0.951565	0.50448
328	767.56	neg	10.3983	PA(18:3/23:0)	PA(41:3)-H	PA	C44 H79 O8 N0 P1	(18:3/23:0)	(18:3)	(23:0)			1.08054	1.86175	1.63664	2.36479	1.20891	3.4632	1.54881	1.92047	1.99445	1.66541	1.85852	1.81603	2.10766	1.46102	2.5765	1.84988
370	666.507	pos	8.16606	PA(32:0)	PA(32:0)+NH4	PA	C35 H69 O8 N0 P1	(32:0)	(32:0)				5.591	5.61072	5.45623	5.50068	5.05581	9.08685	7.88671	4.8981	7.28117	5.31535	11.7088	8.5712	6.41873	2.52043	3.21117	2.12524
371	695.462	pos	7.01744	PA(34:2)	PA(34:2)+Na	PA	C37 H69 O8 N0 P1 Na0	(34:2)	(34:2)				12.5805	15.427	12.1272	12.6576	9.36734	14.4684	12.5924	11.0815	15.8657	12.3755	24.789	21.6043	17.1084	6.2649	8.79482	5.73613
372	723.494	pos	8.68425	PA(36:2)	PA(36:2)+Na	PA	C39 H73 O8 N0 P1 Na0	(36:2)	(36:2)				1.20724	1.57042	1.38141	1.31072	0.772255	1.34182	0.969696	0.814617	1.27066	0.894082	2.06934	1.38237	1.7202	1.8267	1.92987	1.57985
373	779.556	pos	10.4139	PA(40:2)	PA(40:2)+Na	PA	C43 H81 O8 N0 P1 Na0	(40:2)	(40:2)				1.74915	1.95399	1.88119	1.80042	1.12428	2.38206	1.67856	1.52906	2.02764	1.73949	3.6569	3.19374	2.31967	1.83914	1.98785	1.5652
422	719.462	pos	6.11913	PA(36:4)	PA(36:4)+Na	PA	C39 H69 O8 N0 P1 Na0	(36:4)	(36:4)				8.34327	9.10358	8.8899	8.79869	7.06803	10.4506	9.76904	8.28053	11.8159	9.30218	16.2562	14.7596	11.4837	4.04682	4.78336	3.7842
425	717.447	pos	5.43	PA(36:5)	PA(36:5)+Na	PA	C39 H67 O8 N0 P1 Na0	(36:5)	(36:5)				2.49689	2.68932	2.70936	2.7996	2.10651	3.03598	2.65896	2.3258	3.26843	2.91172	4.32247	4.17738	3.16432	1.17743	1.86014	1.17878
438	692.522	pos	8.29856	PA(34:1)	PA(34:1)+NH4	PA	C37 H71 O8 N0 P1	(34:1)	(34:1)				3.51309	4.02275	3.89726	3.7714	4.27249	6.75449	5.85493	3.56331	5.02658	4.03121	4.83905	4.37364	3.42829	1.49171	2.56173	1.44041
446	715.431	pos	4.8765	PA(36:6)	PA(36:6)+Na	PA	C39 H65 O8 N0 P1 Na0	(36:6)	(36:6)				0.819227	0.752952	0.664205	0.704264	1.21821	0.8448	0.566538	0.879638	0.800957	0.869282	0.663362	0.825621	0.777675	0.201078	0.253094	0.237534
457	662.476	pos	5.82231	PA(32:2)	PA(32:2)+NH4	PA	C35 H65 O8 N0 P1	(32:2)	(32:2)				0.959616	1.12424	0.892763	1.00314	0.509832	0.869677	0.879241	0.950564	1.29349	1.12711	2.24856	1.85798	1.26402	0.326902	0.491442	0.289157
467	693.447	pos	6.13119	PA(34:3)	PA(34:3)+Na	PA	C37 H67 O8 N0 P1 Na0	(34:3)	(34:3)				3.39856	3.43692	3.72632	3.735	3.43901	4.23301	3.7365	3.47077	4.97206	4.00443	6.00799	5.60491	4.82694	1.75085	2.37307	1.74245
470	667.434	neg	5.87669	PA(34:4)	PA(34:4)-H	PA	C37 H63 O8 N0 P1	(34:4)	(34:4)				8.12712	8.0856	8.47957	9.03388	4.7488	5.49781	4.69032	7.77445	9.51118	9.77924	15.0722	18.8998	13.7273	5.34945	3.44826	3.43767
496	746.569	pos	10.0575	PA(38:2)	PA(38:2)+NH4	PA	C41 H77 O8 N0 P1	(38:2)	(38:2)				1.11747	1.1164	1.04303	1.0829	0.547492	1.01264	0.732503	0.698324	1.08155	0.730938	1.69839	1.6791	1.38977	1.80797	1.65503	1.38249
521	721.478	pos	7.45544	PA(36:3)	PA(36:3)+Na	PA	C39 H71 O8 N0 P1 Na0	(36:3)	(36:3)				0.413552	0.466022	0.475321	0.415568	0.303936	0.518817	0.39462	0.273705	0.393909	0.465088	0.589528	0.624547	0.557547	0.663005	0.608494	0.658305
522	807.587	pos	10.7338	PA(42:2)	PA(42:2)+Na	PA	C45 H85 O8 N0 P1 Na0	(42:2)	(42:2)				1.1584	1.13185	0.975769	0.874787	0.457304	1.15447	0.812587	0.924046	1.12282	0.936417	2.22444	1.85971	1.2947	0.78148	1.17038	0.92207
543	659.466	neg	7.8325	PA(33:1)	PA(33:1)-H	PA	C36 H67 O8 N0 P1	(33:1)	(33:1)				1.3857	1.67047	1.73643	2.0389	0.877409	1.19783	1.27101	0.920576	1.19638	1.12495	1.32135	1.52856	1.61436	3.74495	3.98766	4.81264
332	778.536	pos	6.75175	PC(16:0/18:3)	PC(34:3)+Na	PC	C42 H78 O8 N1 P1 Na0	(16:0/18:3)	(16:0)	(18:3)			0.412089	0.42015	0.517217	0.434537	0.786103	0.910022	0.474546	0.733225	0.21298	0.589569	0.1302	0.19305	0.261047	0.0431217	0.139845	0.0494605
374	758.569	pos	7.80169	PC(34:2)	PC(34:2)+H	PC	C42 H80 O8 N1 P1	(34:2)	(34:2)				6.23357	6.59526	6.57674	6.55432	5.94252	10.7666	10.8796	5.6321	5.02033	6.89263	4.04427	4.41782	4.37241	6.5241	9.90834	6.49949
375	756.554	pos	6.74881	PC(34:3)	PC(34:3)+H	PC	C42 H78 O8 N1 P1	(16:0/18:3)	(16:0)	(18:3)			6.24218	6.72636	6.9263	6.62345	12.2205	13.7688	6.19669	11.8965	3.66604	9.39656	1.77669	2.5638	4.78759	1.55971	2.27228	1.45546
423	778.538	pos	5.23844	PC(36:6)	PC(36:6)+H	PC	C44 H76 O8 N1 P1	(36:6)	(36:6)				2.17898	2.14899	2.11707	2.06445	3.50246	3.45358	1.5726	3.83251	1.03505	3.22594	0.481516	0.688013	1.32069	0.132905	0.438801	0.208761
447	786.601	pos	9.75631	PC(36:2)	PC(36:2)+H	PC	C44 H84 O8 N1 P1	(36:2)	(36:2)				1.16892	1.34502	1.4811	1.30729	0.324234	0.745898	0.797241	0.437763	0.450087	0.495539	0.478686	0.477362	0.433465	5.96256	6.38272	6.14877
452	782.569	pos	6.72356	PC(36:4)	PC(36:4)+H	PC	C44 H80 O8 N1 P1	(36:4)	(36:4)				0.934693	0.899523	0.890526	0.951878	0.518827	1.17383	0.793038	0.804206	0.536593	0.761921	0.467083	0.574546	0.42579	1.71232	1.95052	1.87872
479	760.585	pos	9.34181	PC(34:1)	PC(34:1)+H	PC	C42 H82 O8 N1 P1	(34:1)	(34:1)				0.479619	0.445194	0.543654	0.490735	0.783775	1.10744	0.890244	0.691529	0.303648	0.60203	0.116785	0.114377	0.135586	0.300095	0.447984	0.185243
523	780.554	pos	5.89213	PC(36:5)	PC(36:5)+H	PC	C44 H78 O8 N1 P1	(36:5)	(36:5)				0.290601	0.314827	0.316609	0.323679	0.436932	0.482518	0.266361	0.448961	0.145706	0.348695	0.111898	0.168159	0.17537	0.344879	0.379379	0.419825
135	736.491	pos	5.42488	PE(18:3/18:3)	PE(36:6)+H	PE	C41 H70 O8 N1 P1	(18:3/18:3)	(18:3)	(18:3)			0.463502	0.541583	0.527788	0.479471	1.41498	1.05985	0.377404	0.795749	0.321427	0.673625	0.0637545	0.15723	0.297428	0.0493266	0.0566429	0.0286068
147	714.508	neg	8.4335	PE(16:0/18:2)	PE(34:2)-H	PE	C39 H72 O8 N1 P1	(16:0/18:2)	(16:0)	(18:2)			7.71659	7.66315	8.05261	8.54895	14.0281	17.6778	16.2195	8.03286	7.56465	8.33136	4.25093	4.97128	4.90993	5.9555	9.36445	4.85203
149	712.492	neg	7.23925	PE(16:0/18:3)	PE(34:3)-H	PE	C39 H70 O8 N1 P1	(16:0/18:3)	(16:0)	(18:3)			11.6858	11.5917	11.6802	11.7657	31.0444	22.6094	10.7604	18.9078	8.95745	14.6552	0.952862	4.10927	4.33385	1.53796	2.97228	1.9779
153	740.522	pos	7.03494	PE(18:2/18:2)	PE(36:4)+H	PE	C41 H74 O8 N1 P1	(18:2/18:2)	(18:2)	(18:2)			0.642658	0.610869	0.64716	0.713047	0.944785	1.22859	1.00345	0.565692	0.684058	0.567476	0.368588	0.538364	0.357289	0.436598	0.720832	0.429073
176	798.602	neg	10.7573	PE(22:0/18:2)	PE(40:2)-H	PE	C45 H84 O8 N1 P1	(22:0/18:2)	(22:0)	(18:2)			14.4223	6.45854	8.9002	13.8616	15.5657	13.6278	17.5303	7.07332	7.13602	6.71041	4.90117	4.95013	5.72206	10.6981	11.8133	11.2839
177	826.633	neg	11.0449	PE(24:0/18:2)	PE(42:2)-H	PE	C47 H88 O8 N1 P1	(24:0/18:2)	(24:0)	(18:2)			1.84446	3.23878	2.81557	2.64078	3.17455	4.58121	3.98757	4.08998	1.38183	1.83847	1.2949	1.82933	1.35509	4.23853	4.02614	2.64446
180	714.504	pos	7.06125	PE(16:0/16:0)	PE(32:0)+Na	PE	C37 H74 O8 N1 P1 Na0	(16:0/16:0)	(16:0)	(16:0)			4.15259	4.41904	4.93764	4.48821	14.7813	10.8379	4.36947	7.64231	2.99304	5.87299	1.84116	3.19117	3.08183	0.424675	0.748519	0.440178
239	736.492	neg	4.60181	PE(18:3/18:2)	PE(36:5)-H	PE	C41 H70 O8 N1 P1	(18:3/18:2)	(18:3)	(18:2)			2.17866	2.25738	3.25595	2.81444	1.99742	1.82315	1.17682	1.44385	1.50435	1.58601	1.30616	1.70326	2.36284	7.97823	4.86243	5.74634
294	742.539	neg	10.0159	PE(18:0/18:2)	PE(36:2)-H	PE	C41 H76 O8 N1 P1	(18:0/18:2)	(18:0)	(18:2)			1.63668	1.64084	2.13558	1.79056	1.90041	2.70255	2.18977	1.00823	1.13626	0.931895	0.825024	0.882941	0.824579	5.0866	5.68206	3.63738
307	688.491	pos	6.53131	PE(16:1/16:1)	PE(32:2)+H	PE	C37 H70 O8 N1 P1	(16:1/16:1)	(16:1)	(16:1)			1.94248	1.92528	1.97124	2.46579	2.06544	2.47856	1.26167	1.92303	3.00446	2.00195	5.27619	4.33214	3.23145	1.37681	1.89753	1.10605
376	688.491	pos	6.13206	PE(32:2)	PE(32:2)+H	PE	C37 H70 O8 N1 P1	(32:2)	(32:2)				47.5098	50.5475	48.2023	50.1968	55.7185	67.9015	49.7066	47.5495	65.4026	51.5254	84.5587	75.9863	63.4983	16.3442	25.4755	13.7013
377	712.491	pos	5.429	PE(34:4)	PE(34:4)+H	PE	C39 H70 O8 N1 P1	(34:4)	(34:4)				27.0807	29.2772	27.6361	29.13	25.2424	36.1524	30.431	25.9223	38.2897	29.2555	50.364	43.8064	36.0811	12.3575	14.3692	10.0322
378	710.476	pos	4.871	PE(34:5)	PE(34:5)+H	PE	C39 H68 O8 N1 P1	(34:5)	(34:5)				7.87162	8.42457	7.99933	8.27236	14.6066	10.3102	5.78919	9.59697	9.53262	8.35571	8.00553	7.8754	8.95575	2.62679	3.14353	2.49546
398	714.507	pos	6.11869	PE(34:3)	PE(34:3)+H	PE	C39 H72 O8 N1 P1	(34:3)	(34:3)				113.534	119.96	115.124	120.423	104.217	150.184	132.77	114.303	158.52	124.452	220.739	186.412	149.665	38.8301	56.2825	34.5529
410	716.522	pos	7.45675	PE(34:2)	PE(34:2)+H	PE	C39 H74 O8 N1 P1	(34:2)	(34:2)				2.98975	3.30465	2.95366	2.91247	2.12013	3.45269	2.80023	2.18766	3.06849	2.41345	4.50563	4.68836	3.93083	4.09888	4.58341	3.78819
411	724.491	pos	4.92887	PE(35:5)	PE(35:5)+H	PE	C40 H70 O8 N1 P1	(35:5)	(35:5)				10.2101	10.5786	10.779	10.4562	24.9818	16.9516	6.79597	19.9959	9.17562	14.8838	2.09191	4.87711	7.29881	2.13279	2.16911	2.2669
420	718.538	pos	8.68494	PE(34:1)	PE(34:1)+H	PE	C39 H76 O8 N1 P1	(34:1)	(34:1)				10.4796	10.05	9.35326	10.5998	6.96402	10.8397	7.82351	6.8236	10.0488	8.35051	19.0452	15.2159	13.7471	15.5917	14.7641	13.1818
421	686.476	pos	5.74131	PE(32:3)	PE(32:3)+H	PE	C37 H68 O8 N1 P1	(32:3)	(32:3)				1.34366	1.35609	1.62224	1.36725	0.622744	0.925915	0.678236	1.37401	1.7087	1.34155	4.13059	3.43394	3.05739	0.92795	0.596515	0.561962
433	728.522	pos	6.16838	PE(35:3)	PE(35:3)+H	PE	C40 H74 O8 N1 P1	(35:3)	(35:3)				7.0081	7.59618	7.12882	7.41516	7.92611	10.4301	9.59831	6.93358	7.18167	7.88978	7.17319	6.47383	5.82595	4.19148	7.25248	5.65166
444	690.507	pos	7.01938	PE(32:1)	PE(32:1)+H	PE	C37 H72 O8 N1 P1	(32:1)	(32:1)				170.573	177.411	191.959	171.48	141.162	220.6	190.356	154.246	242.941	191.378	363.813	332.313	243.854	75.7861	92.7487	62.2414
445	732.554	pos	7.0485	PE(35:1)	PE(35:1)+H	PE	C40 H78 O8 N1 P1	(35:1)	(35:1)				1.41555	1.69503	1.2213	1.40599	1.25476	1.87106	1.76764	1.1367	1.14421	1.37798	1.73411	1.40297	1.25425	0.890348	1.33032	0.9532
448	538.387	pos	4.856	PE(22:0e)	PE(22:0e)+H	PE	C27 H56 O7 N1 P1	(22:0e)	(22:0e)				0.56301	0.600676	0.636428	0.688543	0.57342	0.606482	0.728481	0.476576	0.546996	0.454127	0.342446	0.296193	0.435484	1.43971	1.28373	1.01755
454	702.507	pos	6.19131	PE(33:2)	PE(33:2)+H	PE	C38 H72 O8 N1 P1	(33:2)	(33:2)				32.3842	33.8135	33.1225	33.1354	90.1377	60.3846	26.1488	54.2583	29.3787	45.9341	9.3076	16.2702	24.89	7.73906	10.1639	9.27805
455	802.632	pos	10.7412	PE(40:1)	PE(40:1)+H	PE	C45 H88 O8 N1 P1	(40:1)	(40:1)				5.2304	5.5966	7.33384	6.46064	3.42826	8.41503	4.82896	6.67507	6.07647	4.87767	14.6222	10.787	8.13272	7.85637	6.99799	6.23228
464	664.491	pos	7.55375	PE(30:0)	PE(30:0)+H	PE	C35 H70 O8 N1 P1	(30:0)	(30:0)				1.24522	1.31896	1.39097	1.26829	0.715802	1.23306	0.960403	1.16365	1.67107	1.2395	3.77262	3.38874	2.49432	0.961084	0.848482	0.666149
468	454.293	pos	2.82737	PE(16:0e)	PE(16:0e)+H	PE	C21 H44 O7 N1 P1	(16:0e)	(16:0e)				3.24712	3.34061	3.35167	3.29019	5.18018	5.03451	4.34938	3.99736	3.01763	3.92486	1.42504	2.09313	2.56012	2.42928	3.61971	1.73562
476	742.538	pos	7.3005	PE(36:3)	PE(36:3)+H	PE	C41 H76 O8 N1 P1	(36:3)	(36:3)				1.43877	1.4743	1.42608	1.4382	0.835725	1.27959	1.08036	1.05531	1.51246	1.29803	3.38859	2.20293	2.19099	0.992323	1.09946	0.707962
480	482.324	pos	3.56612	PE(18:0e)	PE(18:0e)+H	PE	C23 H48 O7 N1 P1	(18:0e)	(18:0e)				0.237013	0.263648	0.29523	0.265746	0.207257	0.268559	0.238544	0.203723	0.150651	0.175251	0.0975148	0.121008	0.128467	0.869045	0.760917	0.598018
481	828.648	pos	10.9976	PE(42:2)	PE(42:2)+H	PE	C47 H90 O8 N1 P1	(42:2)	(42:2)				0.751891	0.866903	0.703495	0.675351	0.880571	1.37344	1.20322	0.614445	0.921718	0.615579	0.589813	0.492104	0.427253	0.982732	1.26036	0.937886
490	662.476	pos	5.82281	PE(30:1)	PE(30:1)+H	PE	C35 H68 O8 N1 P1	(30:1)	(30:1)				0.96076	1.04907	1.03109	1.00773	0.512733	0.876168	0.696661	0.950618	1.28308	1.12772	1.9667	1.85021	1.25721	0.326827	0.491501	0.289107
491	704.522	pos	7.7875	PE(33:1)	PE(33:1)+H	PE	C38 H74 O8 N1 P1	(33:1)	(33:1)				4.07645	4.41564	4.4725	4.87296	4.6047	6.53733	4.76516	4.20639	6.34034	4.42128	6.83527	6.77726	5.71155	2.12195	2.72751	1.88535
492	730.538	pos	7.51337	PE(35:2)	PE(35:2)+H	PE	C40 H76 O8 N1 P1	(35:2)	(35:2)				0.663619	0.681583	0.674886	0.677418	0.978304	0.729406	0.49301	0.688536	0.474128	0.530303	0.293958	0.387014	0.331208	0.916759	1.12507	1.37969
493	774.601	pos	10.4179	PE(38:1)	PE(38:1)+H	PE	C43 H84 O8 N1 P1	(38:1)	(38:1)				5.438	5.9714	5.19503	5.76005	4.12652	7.27744	5.70814	5.0607	6.98831	5.16739	12.9557	9.64193	7.55992	5.44113	5.93891	4.82544
497	674.476	pos	5.64487	PE(31:2)	PE(31:2)+H	PE	C36 H68 O8 N1 P1	(31:2)	(31:2)				0.526436	0.434437	0.488543	0.515621	0.448987	0.668273	0.462838	0.490781	0.758394	0.667582	1.0506	0.725593	0.663996	0.236025	0.381189	0.0898141
498	772.585	pos	10.1701	PE(38:2)	PE(38:2)+H	PE	C43 H82 O8 N1 P1	(38:2)	(38:2)				1.36245	1.64768	1.46459	1.53176	1.10978	1.91474	1.5188	1.33524	1.77734	1.35602	3.39038	2.55403	1.92193	1.21437	1.38892	1.33985
511	788.616	pos	10.4373	PE(39:1)	PE(39:1)+H	PE	C44 H86 O8 N1 P1	(39:1)	(39:1)				2.67932	2.67853	2.02502	1.75643	1.4841	5.21216	2.48984	1.79502	2.19931	4.30509	2.21756	6.76816	11.1044	6.4455	4.45832	6.68025
512	706.538	pos	8.36506	PE(33:0)	PE(33:0)+H	PE	C38 H76 O8 N1 P1	(33:0)	(33:0)				0.828131	0.924299	0.81792	0.914535	1.552	1.44501	1.06525	0.948794	0.772317	0.989668	0.298458	0.392352	0.334263	0.368767	0.761022	0.575734
513	746.569	pos	10.0568	PE(36:1)	PE(36:1)+H	PE	C41 H80 O8 N1 P1	(36:1)	(36:1)				1.11677	1.1164	1.02133	1.0829	0.533283	0.9875	0.743445	0.712644	1.08155	0.739075	1.72731	1.66488	1.53212	1.80797	1.61774	1.38249
514	744.554	pos	8.7005	PE(36:2)	PE(36:2)+H	PE	C41 H78 O8 N1 P1	(36:2)	(36:2)				0.847604	0.88965	0.84702	0.866937	0.705909	1.06075	0.951523	0.724558	0.988839	0.853608	1.65292	1.32307	0.979791	0.306794	0.453997	0.244361
524	752.522	pos	4.93138	PE(37:5)	PE(37:5)+H	PE	C42 H74 O8 N1 P1	(37:5)	(37:5)				0.195644	0.192955	0.13279	0.194672	0.883879	0.429935	0.0735348	0.4961	0.115384	0.2486	0.0201019	0.0348815	0.0865315	0.0247482	0.00999305	0.0247997
525	786.601	pos	10.1653	PE(39:2)	PE(39:2)+H	PE	C44 H84 O8 N1 P1	(39:2)	(39:2)				0.88726	0.945801	0.850864	0.856369	1.14899	0.991587	0.785748	0.938335	0.732143	0.840216	0.702361	0.618612	0.736808	0.935241	1.3823	1.04921
526	840.645	pos	11.6046	PE(41:0)	PE(41:0)+Na	PE	C46 H92 O8 N1 P1 Na0	(41:0)	(41:0)				6.99717	4.58473	4.15378	7.34036	2.11081	2.83718	3.77277	3.60226	5.26979	4.13972	5.33472	15.3031	6.69918	15.915	12.8322	12.7789
554	1050.79	pos	10.621	PE(57:7)	PE(57:7)+Na	PE	C62 H110 O8 N1 P1 Na0	(57:7)	(57:7)				17.6095	16.9105	16.9696	17.8566	38.6966	24.9098	11.1461	20.6578	14.8931	20.0089	3.98793	7.31506	16.865	9.62185	7.62661	5.93873
555	1078.82	pos	10.9232	PE(59:7)	PE(59:7)+Na	PE	C64 H114 O8 N1 P1 Na0	(59:7)	(59:7)				2.75523	3.13206	2.79227	2.869	6.41545	4.06281	1.57121	3.78669	2.64165	3.4541	0.656455	1.27581	2.97552	1.80017	1.35894	1.08901
557	692.522	pos	8.29875	PE(32:0)	PE(32:0)+H	PE	C37 H74 O8 N1 P1	(32:0)	(32:0)				3.88415	4.04043	3.89726	4.11422	3.85829	6.54864	5.84363	3.56331	4.9388	3.56211	4.379	3.85178	3.4564	1.43123	2.59243	1.41197
558	726.507	pos	5.48112	PE(35:4)	PE(35:4)+H	PE	C40 H72 O8 N1 P1	(35:4)	(35:4)				2.60033	2.72743	2.55966	2.74963	4.16896	3.87712	2.26555	3.40973	2.37995	3.26411	1.51136	1.8432	2.02877	1.48649	2.21702	1.85146
559	816.648	pos	10.7063	PE(41:1)	PE(41:1)+H	PE	C46 H90 O8 N1 P1	(41:1)	(41:1)				1.8219	2.19063	1.85094	2.2012	1.33577	2.24743	2.27163	1.70231	1.85722	1.45418	2.3284	1.9491	1.75807	3.09039	3.76438	3.81348
561	1024.77	pos	10.3251	PE(55:6)	PE(55:6)+Na	PE	C60 H108 O8 N1 P1 Na0	(55:6)	(55:6)				5.14568	5.35436	5.13498	4.98186	12.749	8.59918	3.77623	5.0429	3.78548	6.04308	1.15584	1.87728	5.20518	2.75125	2.43498	1.54802
562	1052.8	pos	10.9212	PE(57:6)	PE(57:6)+Na	PE	C62 H112 O8 N1 P1 Na0	(57:6)	(57:6)				0.614748	0.730074	0.566472	0.824075	2.58892	1.80014	0.716475	1.15571	0.624877	1.1873	1.02891	1.1872	0.455189	0.745161	0.384596	0.232813
564	812.556	pos	7.01487	PE(41:6p)	PE(41:6p)+Na	PE	C46 H80 O7 N1 P1 Na0	(41:6p)	(41:6p)				3.56397	3.93858	3.63483	3.82519	1.79331	3.79317	4.03636	2.50631	4.01447	3.1249	6.36671	4.45909	3.83665	5.8077	5.21575	6.40396
567	676.491	pos	6.3795	PE(31:1)	PE(31:1)+H	PE	C36 H70 O8 N1 P1	(31:1)	(31:1)				0.54461	0.539962	0.544667	0.589146	0.485754	0.711384	0.519177	0.538048	0.815097	0.515951	1.00924	0.854708	0.738413	0.269547	0.372037	0.18264
568	812.653	pos	11.2597	PE(42:2p)	PE(42:2p)+H	PE	C47 H90 O7 N1 P1	(42:2p)	(42:2p)				1.02445	1.09225	0.978429	1.04159	0.525268	0.839677	0.813877	0.734234	1.05564	0.850381	1.24891	1.20868	0.953634	1.74003	1.67933	1.80939
571	1050.79	pos	10.6209	PE(59:10)	PE(59:10)+H	PE	C64 H108 O8 N1 P1	(59:10)	(59:10)				17.6064	14.2245	13.2669	14.3311	30.9803	20.7794	9.77101	16.3369	11.881	19.9758	3.15401	6.08205	13.6345	7.86631	6.12583	4.75454
573	748.585	pos	9.22194	PE(36:0)	PE(36:0)+H	PE	C41 H82 O8 N1 P1	(36:0)	(36:0)				1.13811	1.18904	1.09909	1.27782	0.846956	1.13995	0.932256	0.978166	1.01378	0.953468	1.61016	0.818901	0.962934	2.30737	2.91841	3.257
574	790.632	pos	10.3181	PE(39:0)	PE(39:0)+H	PE	C44 H88 O8 N1 P1	(39:0)	(39:0)				0.961912	1.02203	0.86824	0.940001	0.581657	0.846257	0.680114	0.758385	0.640556	0.790587	1.10754	0.638835	0.677262	1.87295	2.83244	2.53169
575	838.666	pos	11.3984	PE(42:1e)	PE(42:1e)+Na	PE	C47 H94 O7 N1 P1 Na0	(42:1e)	(42:1e)				7.87097	8.17507	7.31697	7.43495	5.10984	7.27363	7.5112	5.8755	7.59344	6.48345	11.6114	10.6104	8.91856	13.4438	13.5828	12.923
576	1052.8	pos	10.9291	PE(59:9)	PE(59:9)+H	PE	C64 H110 O8 N1 P1	(59:9)	(59:9)				0.749255	0.47343	0.777367	0.852435	2.25009	1.50771	0.531885	1.07821	0.676065	0.891901	0.373908	0.379481	0.830481	0.540311	0.359229	0.229925
577	1084.77	pos	7.03894	PE(60:11)	PE(60:11)+Na	PE	C65 H108 O8 N1 P1 Na0	(60:11)	(60:11)				0.932425	0.769418	0.738208	0.701553	1.16867	1.05207	0.911712	0.693464	1.3649	1.10239	0.9089	0.596021	0.667606	0.0246231	0.101669	0.0171333
265	721.503	neg	7.83794	PG(16:0/16:0)	PG(32:0)-H	PG	C38 H73 O10 N0 P1	(16:0/16:0)	(16:0)	(16:0)			2.81739	2.91056	2.94859	3.4529	2.38634	2.86564	3.61769	1.58216	2.01448	1.94804	1.21863	1.07728	1.61264	10.255	8.14047	9.79606
295	765.471	neg	7.67625	PG(18:3/18:3)	PG(36:6)-H	PG	C42 H69 O10 N0 P1	(18:3/18:3)	(18:3)	(18:3)			1.96339	2.4667	2.36699	2.12705	1.65155	2.05817	1.96127	1.81607	2.19198	1.63452	2.22842	2.41546	2.43404	3.37396	2.96784	3.1784
315	749.534	neg	9.76538	PG(18:0/16:0)	PG(34:0)-H	PG	C40 H77 O10 N0 P1	(18:0/16:0)	(18:0)	(16:0)			0.516055	0.505994	0.510605	0.738368	0.334085	0.505199	0.623132	0.263255	0.40096	0.291676	0.171924	0.0618487	0.147956	2.63879	2.01941	2.53984
391	753.471	neg	7.29269	PG(35:5)	PG(35:5)-H	PG	C41 H69 O10 N0 P1	(35:5)	(35:5)				9.18836	9.05408	8.88155	9.89803	9.22629	9.08735	13.5659	10.9619	7.51228	10.6724	6.03569	6.97342	5.601	11.1909	13.3792	10.152
392	767.487	neg	8.98125	PG(36:5)	PG(36:5)-H	PG	C42 H71 O10 N0 P1	(36:5)	(36:5)				6.49834	6.53377	6.78394	7.27143	4.01747	8.43708	6.36248	4.63217	5.97027	5.17621	7.67278	7.66299	8.06251	9.6624	10.6965	7.27479
393	823.549	neg	10.473	PG(40:5)	PG(40:5)-H	PG	C46 H79 O10 N0 P1	(40:5)	(40:5)				12.7805	17.0214	18.2856	15.123	13.4802	24.0135	17.1551	16.0753	15.5298	18.1047	23.8986	21.0189	23.8166	19.4225	14.9717	12.1687
405	751.456	neg	6.35363	PG(35:6)	PG(35:6)-H	PG	C41 H67 O10 N0 P1	(35:6)	(35:6)				16.8491	16.1064	17.2178	16.9389	30.3621	20.9748	14.0604	24.0991	12.3313	22.8763	3.05389	5.32782	10.1404	5.91421	6.41095	5.48456
406	851.581	neg	10.7942	PG(42:5)	PG(42:5)-H	PG	C48 H83 O10 N0 P1	(42:5)	(42:5)				6.06678	7.96415	6.44026	13.0315	7.07281	13.6462	9.7761	6.74134	7.02598	7.8736	11.071	8.23452	10.4656	8.98924	10.4829	8.32805
412	915.705	pos	10.6378	PG(46:2)	PG(46:2)+H	PG	C52 H99 O10 N0 P1	(46:2)	(46:2)				3.15695	2.9927	3.00182	3.39065	10.4445	6.13169	7.82241	2.90825	3.59712	5.67749	3.72286	2.76502	4.3055	1.02154	1.60422	0.928868
414	837.565	neg	10.4572	PG(41:5)	PG(41:5)-H	PG	C47 H81 O10 N0 P1	(41:5)	(41:5)				3.02658	3.99822	3.45626	4.70751	3.51753	5.5672	5.39999	4.64294	4.9998	3.74359	2.63141	3.08173	2.64598	6.50321	8.66309	10.6947
417	795.518	neg	5.58331	PG(38:5)	PG(38:5)-H	PG	C44 H75 O10 N0 P1	(38:5)	(38:5)				3.20864	2.49468	2.61418	2.43635	3.2557	2.8701	2.32726	2.98523	3.93299	3.70039	2.52005	3.49553	2.95635	1.3166	1.5075	0.847837
426	889.689	pos	10.7154	PG(44:1)	PG(44:1)+H	PG	C50 H97 O10 N0 P1	(44:1)	(44:1)				2.46441	2.51237	2.82113	2.89159	0.543807	4.47709	2.50089	3.6522	3.36649	3.56602	0.68572	1.00926	1.8217	0.240009	0.230518	0.180135
428	911.674	pos	10.2903	PG(46:4)	PG(46:4)+H	PG	C52 H95 O10 N0 P1	(46:4)	(46:4)				2.14819	2.331	2.00249	2.19513	6.00688	3.12747	1.44264	2.31553	1.99563	2.22853	0.23123	0.287074	1.01715	0.183583	0.100285	0.096682
431	891.705	pos	10.7412	PG(44:0)	PG(44:0)+H	PG	C50 H99 O10 N0 P1	(44:0)	(44:0)				0.675873	0.993228	1.24701	1.45775	1.90685	1.86123	2.15022	6.15337	1.48517	1.9125	0.584771	0.302545	1.06791	1.03242	0.924569	1.59023
439	917.721	pos	11.1692	PG(46:1)	PG(46:1)+H	PG	C52 H101 O10 N0 P1	(46:1)	(46:1)				3.52396	1.59032	3.32167	3.12912	1.79486	3.75589	1.29666	5.58347	1.54034	3.24674	3.8476	2.93554	4.01395	2.33237	3.1967	1.47996
443	765.471	neg	7.32038	PG(36:6)	PG(36:6)-H	PG	C42 H69 O10 N0 P1	(36:6)	(36:6)				2.69277	2.32933	3.68152	1.53501	3.38727	4.39898	6.22233	2.95804	3.77114	3.96987	2.05834	2.61875	1.98135	0.865957	0.484853	0.5015
461	703.456	neg	4.0425	PG(31:2)	PG(31:2)-H	PG	C37 H67 O10 N0 P1	(31:2)	(31:2)				1.99697	2.41703	2.20393	2.05981	2.65196	2.20038	3.35153	2.64951	2.95656	3.696	1.90646	1.23928	1.15811	0.00975462	0.0206157	0.0134243
462	715.456	neg	8.41619	PG(32:3)	PG(32:3)-H	PG	C38 H67 O10 N0 P1	(32:3)	(32:3)				3.63929	3.37824	3.93469	4.3983	4.29798	7.50092	6.66566	3.87039	4.42326	3.80084	6.15751	3.75316	4.285	1.61321	2.19254	1.21597
463	741.471	neg	8.56481	PG(34:4)	PG(34:4)-H	PG	C40 H69 O10 N0 P1	(34:4)	(34:4)				2.22042	2.23527	2.38777	2.87758	3.05222	4.33297	4.30239	2.617	3.33682	2.79913	2.2215	1.45408	1.99956	0.124576	1.73671	0.440132
502	729.471	neg	8.50031	PG(33:3)	PG(33:3)-H	PG	C39 H69 O10 N0 P1	(33:3)	(33:3)				0.852054	1.00353	0.987671	1.16584	1.13468	1.51565	1.92096	0.867328	0.870513	0.855677	0.334371	0.195954	0.556428	1.29584	2.08037	2.12338
503	727.456	neg	3.73862	PG(33:4)	PG(33:4)-H	PG	C39 H67 O10 N0 P1	(33:4)	(33:4)				2.48289	2.30324	1.15919	2.24013	1.45588	3.08891	2.23742	1.26086	2.81638	2.33617	1.60689	1.35454	0.900735	0.034562	0.0388815	0.0433352
504	743.487	neg	10.0028	PG(34:3)	PG(34:3)-H	PG	C40 H71 O10 N0 P1	(34:3)	(34:3)				1.23196	1.06596	0.981848	1.11704	1.43024	2.16604	1.65157	1.20132	1.61353	1.29968	1.10252	1.0518	1.19811	1.21307	0.76264	0.667815
505	777.471	neg	6.34775	PG(37:7)	PG(37:7)-H	PG	C43 H69 O10 N0 P1	(37:7)	(37:7)				2.12239	1.37978	2.35442	2.39027	0.663672	1.10289	0.796682	0.765023	1.16153	0.784852	1.00279	1.74765	1.14098	2.21062	2.98681	2.82995
506	775.456	neg	5.59912	PG(37:8)	PG(37:8)-H	PG	C43 H67 O10 N0 P1	(37:8)	(37:8)				1.62907	1.24006	1.43273	1.63033	3.2426	2.65845	1.43977	2.19352	1.30498	1.63919	0.336246	0.64463	0.965144	0.836863	1.17287	1.18164
507	821.534	neg	10.2256	PG(40:6)	PG(40:6)-H	PG	C46 H77 O10 N0 P1	(40:6)	(40:6)				2.61765	2.46114	3.32066	4.59333	3.78668	3.56332	0.92388	4.07159	4.92938	3.65608	4.87637	2.76902	5.05946	1.94723	1.66671	3.25305
528	639.327	pos	10.3736	PG(25:4)	PG(25:4)+Na	PG	C31 H53 O10 N0 P1 Na0	(25:4)	(25:4)				3.57053	6.97589	4.47433	3.25713	2.58554	3.86094	4.59873	1.82141	4.65543	5.83095	3.92364	8.53817	10.042	10.3662	7.25935	9.65993
529	664.455	pos	9.44931	PG(28:2p)	PG(28:2p)+NH4	PG	C34 H63 O9 N0 P1	(28:2p)	(28:2p)				471.491	498.899	478.088	460.044	459.934	405.569	442.049	431.078	523.34	447.121	516.568	543.845	483.024	547.628	512.337	627.065
530	861.658	pos	11.1107	PG(42:1)	PG(42:1)+H	PG	C48 H93 O10 N0 P1	(42:1)	(42:1)				7.21285	7.89587	7.66257	7.43035	4.92644	6.48336	6.98446	6.23835	7.56289	6.93008	9.36881	8.98577	7.57121	9.7995	11.7269	10.6182
531	904.7	pos	10.2994	PG(44:2)	PG(44:2)+NH4	PG	C50 H95 O10 N0 P1	(44:2)	(44:2)				0.475638	0.497724	0.404426	0.488958	1.52564	0.886813	0.444039	0.633206	0.560446	0.690969	0.0485878	0.0729514	0.202388	0.00015697	0.00603015	0.00015697
532	919.736	pos	11.4239	PG(46:0)	PG(46:0)+H	PG	C52 H103 O10 N0 P1	(46:0)	(46:0)				2.1513	1.22318	1.20212	1.12175	1.53876	1.4895	2.02109	3.28913	1.39261	1.28672	1.20301	1.31206	2.37805	1.54409	0.709595	0.959357
533	943.736	pos	11.9047	PG(48:2)	PG(48:2)+H	PG	C54 H103 O10 N0 P1	(48:2)	(48:2)				0.133441	0.137434	0.123253	0.129175	0.24441	0.0328396	0.0815285	0.0616086	0.0536092	0.145971	0.987576	0.294907	0.354763	0.233805	0.228271	0.278564
534	971.767	pos	12.1703	PG(50:2)	PG(50:2)+H	PG	C56 H107 O10 N0 P1	(50:2)	(50:2)				0.105779	0.129298	0.1543	0.151158	0.0493498	0.033778	0.0954683	0.0824845	0.0363674	0.0176378	0.911615	0.361106	0.33281	0.356877	0.260306	0.336896
545	779.487	neg	4.56875	PG(37:6)	PG(37:6)-H	PG	C43 H71 O10 N0 P1	(37:6)	(37:6)				0.566667	0.429917	0.544091	0.455135	1.54513	0.602861	0.25719	0.859909	0.118311	0.688124	0.00015697	0.224306	0.452973	0.0920088	0.068101	0.129439
546	817.503	neg	5.57269	PG(40:8)	PG(40:8)-H	PG	C46 H73 O10 N0 P1	(40:8)	(40:8)				6.86886	6.87033	7.37876	6.97025	5.32718	7.72159	6.85127	4.33058	6.47957	6.68183	6.4482	5.56902	6.15575	8.97236	8.00316	10.0703
547	865.596	neg	10.764	PG(43:5)	PG(43:5)-H	PG	C49 H85 O10 N0 P1	(43:5)	(43:5)				2.92922	2.48084	3.5924	4.36876	2.26522	3.55018	5.18841	2.97533	4.06336	3.5178	2.33951	1.70854	3.19814	5.44706	6.4249	7.39669
589	713.44	neg	7.76925	PG(32:4)	PG(32:4)-H	PG	C38 H65 O10 N0 P1	(32:4)	(32:4)				0.790604	0.845722	0.901785	0.932164	0.579916	0.951058	0.653502	0.864596	0.963862	0.893876	1.88335	1.69425	1.68445	0.438193	0.376473	0.377671
54	833.519	neg	6.48669	PI(16:0/18:2)	PI(34:2)-H	PI	C43 H77 O13 N0 P1	(16:0/18:2)	(16:0)	(18:2)			9.66786	8.70944	9.91945	10.3401	7.05401	9.56272	7.00155	9.07949	8.91101	8.64253	10.2755	8.49517	8.20024	13.3704	17.2339	14.713
55	831.503	neg	5.716	PI(16:0/18:3)	PI(34:3)-H	PI	C43 H75 O13 N0 P1	(16:0/18:3)	(16:0)	(18:3)			12.4174	12.5415	12.7273	13.3554	31.4669	20.4685	7.51805	22.0102	11.538	16.2962	4.14217	6.32162	11.4809	7.63448	7.62008	7.5924
116	833.515	pos	5.59325	PI(16:0/16:0)	PI(32:0)+Na	PI	C41 H79 O13 N0 P1 Na0	(16:0/16:0)	(16:0)	(16:0)			0.478741	0.469836	0.469621	0.503974	0.85988	0.707961	0.287492	0.78596	0.500147	0.553891	0.265048	0.421786	0.386823	0.231815	0.297874	0.336
145	853.487	neg	4.61831	PI(18:3/18:3)	PI(36:6)-H	PI	C45 H73 O13 N0 P1	(18:3/18:3)	(18:3)	(18:3)			1.00436	0.997081	1.25323	1.00928	2.35818	1.25547	0.256872	1.95269	0.746793	1.29359	0.119714	0.309251	0.852336	0.290988	0.14725	0.184032
169	861.55	neg	7.9545	PI(18:0/18:2)	PI(36:2)-H	PI	C45 H81 O13 N0 P1	(18:0/18:2)	(18:0)	(18:2)			0.754403	0.879567	0.856943	0.933352	0.402085	0.878616	0.132312	0.408559	0.255825	0.477794	0.448216	0.429177	0.551334	3.93959	5.05193	3.65848
379	1111.81	pos	9.52169	PI(52:1)	PI(52:1)+Na	PI	C61 H117 O13 N0 P1 Na0	(52:1)	(52:1)				37.7806	36.133	35.5446	32.0123	18.8859	27.2571	31.0112	30.7851	39.011	31.2749	44.0516	98.8096	48.2043	80.1687	83.3378	44.9957
415	955.628	neg	10.7741	PI(43:4)	PI(43:4)-H	PI	C52 H91 O13 N0 P1	(43:4)	(43:4)				9.02655	10.9176	10.1032	7.36062	9.79474	9.35233	8.77044	11.0413	7.13591	6.23445	8.74279	6.23944	13.2528	9.02709	9.67658	7.37901
429	850.544	pos	5.59556	PI(34:3)	PI(34:3)+NH4	PI	C43 H77 O13 N0 P1	(34:3)	(34:3)				0.773685	0.732985	0.750321	0.799798	1.39278	1.18874	0.418872	1.1514	0.742004	0.982692	0.228092	0.59803	0.682745	0.456367	0.518693	0.446473
458	852.56	pos	6.32737	PI(34:2)	PI(34:2)+NH4	PI	C43 H79 O13 N0 P1	(34:2)	(34:2)				0.481178	0.491266	0.444246	0.477599	0.277395	0.428238	0.345066	0.358343	0.53335	0.398792	0.714633	0.700234	0.424589	0.664131	0.897566	0.813687
459	1075.72	pos	9.50681	PI(50:5)	PI(50:5)+Na	PI	C59 H105 O13 N0 P1 Na0	(50:5)	(50:5)				2.50336	2.78985	2.94131	2.80971	1.61443	2.07481	3.12043	2.67149	2.96224	2.54101	7.24888	8.27475	3.10101	4.65558	7.07062	3.80416
482	769.523	pos	4.58819	PI(30:0e)	PI(30:0e)+H	PI	C39 H77 O12 N0 P1	(30:0e)	(30:0e)				0.317947	0.34953	0.317873	0.307225	0.198431	0.150876	0.138838	0.169349	0.313922	0.19772	0.764172	0.39465	0.505665	0.862049	0.210011	1.03429
488	979.628	neg	10.536	PI(45:6)	PI(45:6)-H	PI	C54 H91 O13 N0 P1	(45:6)	(45:6)				4.89001	2.41505	4.50686	2.42206	4.0372	3.28376	3.68019	3.683	1.62728	2.3562	3.1722	1.99521	5.70273	4.1724	3.75398	6.20126
535	915.596	pos	9.221	PI(40:4)	PI(40:4)+H	PI	C49 H87 O13 N0 P1	(40:4)	(40:4)				1.91151	2.16813	2.17137	2.25019	0.902746	1.5243	2.06492	1.91883	2.22861	1.58297	4.54826	2.98013	2.89312	3.17187	3.29569	4.2716
148	842.592	neg	10.2974	PS(22:0/18:2)	PS(40:2)-H	PS	C46 H84 O10 N1 P1	(22:0/18:2)	(22:0)	(18:2)			6.89304	7.37072	8.1308	8.06994	3.80555	6.91817	5.60951	3.85804	3.36999	4.09357	6.06064	4.21613	5.87764	26.2904	23.5677	29.3751
272	840.576	neg	10.0381	PS(22:0/18:3)	PS(40:3)-H	PS	C46 H82 O10 N1 P1	(22:0/18:3)	(22:0)	(18:3)			2.09109	2.37558	2.05174	2.34553	2.28386	3.44127	1.34123	1.46115	1.35184	1.39079	1.05385	0.912102	1.33919	5.87978	5.03685	6.72148
381	910.651	pos	9.21144	PS(43:1)	PS(43:1)+Na	PS	C49 H94 O10 N1 P1 Na0	(43:1)	(43:1)				4.06607	4.32672	3.92761	4.22879	1.8229	2.97026	3.73642	3.15619	4.08675	3.0988	9.55315	6.56606	5.52015	7.18263	6.55529	8.74597
382	936.666	pos	9.37237	PS(45:2)	PS(45:2)+Na	PS	C51 H96 O10 N1 P1 Na0	(45:2)	(45:2)				2.02614	1.8687	1.92019	1.85331	0.828067	1.25246	1.43925	1.21217	1.72191	1.32467	3.18752	2.35063	1.99088	2.7889	3.00954	4.02342
383	934.651	pos	7.81481	PS(45:3)	PS(45:3)+Na	PS	C51 H94 O10 N1 P1 Na0	(45:3)	(45:3)				79.2778	82.6137	79.5855	81.8968	45.8562	59.5104	77.6781	61.7592	79.7284	67.2815	122.862	86.1593	79.7223	117.907	120.425	138.379
384	932.635	pos	6.75806	PS(45:4)	PS(45:4)+Na	PS	C51 H92 O10 N1 P1 Na0	(45:4)	(45:4)				66.9535	69.9043	68.1908	67.9579	34.8933	44.9642	53.4129	50.5875	66.2364	50.685	126.768	82.9324	77.2318	121.772	113.175	155.85
385	962.682	pos	9.76469	PS(47:3)	PS(47:3)+Na	PS	C53 H98 O10 N1 P1 Na0	(47:3)	(47:3)				12.8169	13.2105	12.5813	13.0971	10.8337	10.8229	10.9157	9.66236	10.1236	8.84359	13.3521	7.47388	10.5374	30.3446	31.4819	40.5226
386	960.666	pos	8.33994	PS(47:4)	PS(47:4)+Na	PS	C53 H96 O10 N1 P1 Na0	(47:4)	(47:4)				17.2526	17.8592	17.2864	18.2263	10.9896	13.4635	14.2999	13.8652	20.837	14.1437	28.0017	21.0756	19.9275	33.0354	30.2747	46.8318
387	958.651	pos	6.74494	PS(47:5)	PS(47:5)+Na	PS	C53 H94 O10 N1 P1 Na0	(47:5)	(47:5)				9.0501	10.0676	9.71115	11.0106	4.64278	5.58287	8.73015	6.16494	8.96909	6.17158	14.2746	7.71753	9.35827	26.5531	23.8774	24.8989
388	956.635	pos	5.90819	PS(47:6)	PS(47:6)+Na	PS	C53 H92 O10 N1 P1 Na0	(47:6)	(47:6)				15.18	16.224	16.9315	16.975	8.85439	10.0468	14.0677	11.6959	15.3767	12.6845	27.972	19.5154	17.1603	27.7822	22.7434	31.2119
389	954.619	pos	5.25344	PS(47:7)	PS(47:7)+Na	PS	C53 H90 O10 N1 P1 Na0	(47:7)	(47:7)				157.523	162.861	155.173	163.436	72.7545	84.7902	108.357	105.57	156.889	111.708	260.461	193.635	163.719	294.317	243.935	341.114
390	982.651	pos	6.11412	PS(49:7)	PS(49:7)+Na	PS	C55 H94 O10 N1 P1 Na0	(49:7)	(49:7)				2.01341	2.07999	2.13328	2.06985	1.30614	1.54172	1.62121	1.36865	2.10903	1.59414	3.42273	2.296	2.4459	1.90293	1.88037	2.04741
404	946.651	pos	7.494	PS(46:4)	PS(46:4)+Na	PS	C52 H94 O10 N1 P1 Na0	(46:4)	(46:4)				0.748912	0.826387	0.760447	0.816305	0.483658	0.533722	0.625168	0.604967	0.822305	0.559428	1.28252	1.13975	0.871592	1.39445	1.16526	1.70587
413	938.682	pos	10.1714	PS(45:1)	PS(45:1)+Na	PS	C51 H98 O10 N1 P1 Na0	(45:1)	(45:1)				3.13709	3.45005	3.24594	3.12511	1.41717	2.17415	2.50779	2.29685	3.04416	2.29838	6.94951	5.53813	4.2412	5.35476	5.42495	7.14834
441	904.604	pos	5.61325	PS(43:4)	PS(43:4)+Na	PS	C49 H88 O10 N1 P1 Na0	(43:4)	(43:4)				0.587683	0.598267	0.443387	0.402473	0.170057	0.180763	0.239043	0.414178	0.421462	0.375641	0.795442	0.713251	0.617734	1.03238	0.697463	1.1392
483	1018.74	pos	10.5809	PS(51:3)	PS(51:3)+Na	PS	C57 H106 O10 N1 P1 Na0	(51:3)	(51:3)				1.41365	1.46699	1.19719	1.14528	0.348477	0.728026	0.583837	0.676728	0.977166	0.938319	1.50052	1.31346	1.16169	3.94844	3.9044	4.50679
484	1046.78	pos	10.8841	PS(53:3)	PS(53:3)+Na	PS	C59 H110 O10 N1 P1 Na0	(53:3)	(53:3)				0.878535	0.971496	0.843227	0.87757	0.31394	0.441639	0.413985	0.425662	0.533397	0.427958	1.08291	0.638817	0.692845	2.92248	3.02934	3.29058
509	806.498	neg	5.0595	PS(38:6)	PS(38:6)-H	PS	C44 H72 O10 N1 P1	(38:6)	(38:6)				0.710735	0.555669	0.817454	0.671205	0.819957	0.462683	0.335683	0.741597	0.396429	0.165548	0.406736	0.381411	0.680942	1.61968	1.11557	1.22004
510	916.701	neg	10.8098	PS(45:0)	PS(45:0)-H	PS	C51 H98 O10 N1 P1	(45:0)	(45:0)				102.882	90.0244	85.4049	89.8284	290.537	136.563	65.5004	105.007	81.6642	110.024	15.5941	25.2492	87.3261	60.7205	54.0998	37.8485
52	540.331	neg	2.87244	LPC(16:0)	LPC(16:0)+HCOO	LPC	C24 H50 O7 N1 P1	(16:0)	(16:0)				28.796	27.7036	29.4275	29.7261	64.1656	38.4629	34.6656	42.5883	19.4053	37.113	7.47519	11.2557	22.9804	24.036	36.9795	19.2697
53	554.346	neg	3.27387	LPC(17:0)	LPC(17:0)+HCOO	LPC	C25 H52 O7 N1 P1	(17:0)	(17:0)				126.832	132.535	131.443	140.496	120.212	131.813	149.031	143.262	126.178	132.601	121.293	98.8394	116.045	188.109	184.884	169.611
72	564.331	neg	2.42431	LPC(18:2)	LPC(18:2)+HCOO	LPC	C26 H50 O7 N1 P1	(18:2)	(18:2)				2.63122	2.66696	2.75664	2.72469	2.19517	2.07734	3.63316	3.13664	1.85189	2.72884	0.780006	1.04553	1.41264	5.68938	5.34969	5.514
83	568.362	neg	3.55963	LPC(18:0)	LPC(18:0)+HCOO	LPC	C26 H54 O7 N1 P1	(18:0)	(18:0)				2.17173	2.2487	2.18699	2.56667	1.26321	1.33091	1.72026	1.12396	0.664643	1.21921	0.424642	0.678149	0.87263	9.65536	9.19724	8.78752
106	562.315	neg	1.81825	LPC(18:3)	LPC(18:3)+HCOO	LPC	C26 H48 O7 N1 P1	(18:3)	(18:3)				3.53847	3.69978	3.85295	3.51572	10.8582	4.71945	2.64472	10.9254	2.42872	5.31124	0.54812	1.33257	2.81108	1.28033	1.16666	1.15303
168	582.378	neg	3.83144	LPC(19:0)	LPC(19:0)+HCOO	LPC	C27 H56 O7 N1 P1	(19:0)	(19:0)				0.178663	0.17871	0.201253	0.242195	0.204214	0.221445	0.303663	0.247034	0.175176	0.233895	0.204424	0.127035	0.216156	0.367524	0.348883	0.270562
210	566.346	neg	3.05812	LPC(18:1)	LPC(18:1)+HCOO	LPC	C26 H52 O7 N1 P1	(18:1)	(18:1)				0.259608	0.283834	0.33499	0.253958	0.58383	0.41599	0.550834	0.481771	0.241077	0.544222	0.0321224	0.0130537	0.096181	0.0416191	0.294664	0.168841
218	468.308	pos	1.73881	LPC(14:0)	LPC(14:0)+H	LPC	C22 H46 O7 N1 P1	(14:0)	(14:0)				0.204088	0.222779	0.233756	0.207523	0.189705	0.212847	0.244609	0.236147	0.209241	0.26878	0.123615	0.158861	0.195668	0.234988	0.352306	0.222795
219	532.34	pos	3.23056	LPC(19:3)	LPC(19:3)+H	LPC	C27 H50 O7 N1 P1	(19:3)	(19:3)				34.2811	35.8747	38.5824	34.3939	26.6509	29.7735	33.851	35.394	39.5506	30.8117	48.4259	39.1675	40.2895	67.4703	59.1486	55.0275
258	482.324	pos	2.26381	LPC(15:0)	LPC(15:0)+H	LPC	C23 H48 O7 N1 P1	(15:0)	(15:0)				0.139902	0.142433	0.140253	0.140174	0.169205	0.136936	0.11	0.147651	0.105471	0.155426	0.0655666	0.0981824	0.113991	0.200431	0.267844	0.194182
259	542.324	pos	2.35087	LPC(20:5)	LPC(20:5)+H	LPC	C28 H48 O7 N1 P1	(20:5)	(20:5)				0.103197	0.111929	0.12208	0.117303	0.0766879	0.0970956	0.137631	0.109546	0.093525	0.100547	0.0456863	0.0506287	0.0652104	0.210003	0.223592	0.235601
283	480.308	pos	1.67294	LPC(15:1)	LPC(15:1)+H	LPC	C23 H46 O7 N1 P1	(15:1)	(15:1)				0.0596656	0.0712423	0.0616011	0.0565314	0.0567969	0.0691661	0.0895749	0.0805842	0.0679512	0.0782025	0.0279787	0.0304189	0.0442144	0.0619446	0.0959426	0.0635852
292	552.402	pos	4.07875	LPC(20:0)	LPC(20:0)+H	LPC	C28 H58 O7 N1 P1	(20:0)	(20:0)				0.310702	0.322214	0.296519	0.336237	0.0903873	0.125824	0.0848557	0.106578	0.0967851	0.138826	0.0922654	0.1312	0.162043	1.46995	1.29419	1.28833
293	580.434	pos	4.74656	LPC(22:0)	LPC(22:0)+H	LPC	C30 H62 O7 N1 P1	(22:0)	(22:0)				0.326159	0.376429	0.325374	0.361087	0.258654	0.293007	0.318377	0.286557	0.298735	0.286139	0.289101	0.227874	0.284139	0.851136	0.818684	0.747119
312	478.329	pos	2.79275	LPC(16:1p)	LPC(16:1p)+H	LPC	C24 H48 O6 N1 P1	(16:1p)	(16:1p)				0.291627	0.290885	0.237606	0.26709	0.197684	0.186712	0.131331	0.187849	0.21365	0.213326	0.184665	0.0948607	0.201396	0.13338	0.126092	0.223207
320	494.324	pos	2.53619	LPC(16:1)	LPC(16:1)+H	LPC	C24 H48 O7 N1 P1	(16:1)	(16:1)				0.0734801	0.0768132	0.0706177	0.0736265	0.0255128	0.0348639	0.043867	0.0558024	0.0606932	0.0583808	0.0633027	0.0777368	0.0694272	0.17463	0.188942	0.183999
321	608.465	pos	5.6275	LPC(24:0)	LPC(24:0)+H	LPC	C32 H66 O7 N1 P1	(24:0)	(24:0)				0.174727	0.168485	0.19726	0.28429	0.0849242	0.0794956	0.123978	0.104615	0.200999	0.100513	0.108798	0.049865	0.147993	0.623716	0.50585	0.508588
345	550.387	pos	3.58869	LPC(20:1)	LPC(20:1)+H	LPC	C28 H56 O7 N1 P1	(20:1)	(20:1)				0.135703	0.145602	0.16688	0.155876	0.146375	0.176321	0.226134	0.168124	0.126215	0.173211	0.056578	0.105953	0.123471	0.157808	0.26958	0.118341
134	474.263	neg	1.80587	LPE(18:3)	LPE(18:3)-H	LPE	C23 H40 O7 N1 P1	(18:3)	(18:3)				2.37757	2.46683	2.58206	2.31233	8.16049	3.74393	2.0584	5.29367	1.50537	3.07484	0.309162	0.616035	1.66664	0.633441	0.628961	0.541821
146	452.278	neg	2.89169	LPE(16:0)	LPE(16:0)-H	LPE	C21 H42 O7 N1 P1	(16:0)	(16:0)				26.1491	25.0697	26.3848	28.0874	64.4215	47.1206	42.4646	36.3107	18.7163	33.9518	6.66445	9.62812	18.3886	18.4699	29.5572	12.8255
150	536.372	neg	4.927	LPE(22:0)	LPE(22:0)-H	LPE	C27 H54 O7 N1 P1	(22:0)	(22:0)				1.3195	1.24569	1.3381	1.2494	1.77018	1.82368	1.76219	1.29771	1.17233	1.35459	0.285822	0.32348	0.757505	3.13183	2.81465	2.1147
173	476.278	neg	2.37425	LPE(18:2)	LPE(18:2)-H	LPE	C23 H42 O7 N1 P1	(18:2)	(18:2)				2.42449	2.38645	2.3433	2.31996	2.73527	3.05328	4.70748	2.60295	1.76566	2.6748	0.642685	0.833587	1.12213	4.35314	3.86984	3.33838
269	480.31	neg	3.60525	LPE(18:0)	LPE(18:0)-H	LPE	C23 H46 O7 N1 P1	(18:0)	(18:0)				1.42853	1.4213	1.53239	1.54127	1.3217	1.5688	1.34451	1.09527	0.674	1.03325	0.328093	0.450195	0.661201	5.1002	4.3282	3.60473
314	564.403	neg	5.89738	LPE(24:0)	LPE(24:0)-H	LPE	C29 H58 O7 N1 P1	(24:0)	(24:0)				0.949721	0.996331	0.798591	0.89211	0.669423	0.989176	1.00546	0.69935	0.734884	0.659668	0.273269	0.291438	0.500892	2.14165	2.08033	2.12427
288	483.273	neg	2.40837	LPG(16:0)	LPG(16:0)-H	LPG	C22 H43 O9 N0 P1	(16:0)	(16:0)				0.859214	0.847641	0.784976	0.781833	0.689633	0.749969	1.04894	0.550219	0.640698	0.74742	0.318999	0.395563	0.497565	1.70431	1.49767	1.7318
354	511.304	neg	3.22975	LPG(18:0)	LPG(18:0)-H	LPG	C24 H47 O9 N0 P1	(18:0)	(18:0)				0.473237	0.264598	0.394165	0.55252	0.00015697	0.26885	0.00015697	0.202692	0.00015697	0.00015697	0.00015697	0.00015697	0.00015697	2.07367	1.66401	1.84255
287	409.236	neg	2.51294	LPA(16:0)	LPA(16:0)-H	LPA	C19 H37 O7 N0 P1	(16:0)	(16:0)				0.85523	0.852615	0.978461	0.819209	1.51385	1.09882	1.24857	1.02102	1.06507	0.980816	1.175	1.43645	1.10112	0.0845063	0.130703	0.019002
303	1447.96	neg	11.5322	CL(18:2/18:2/18:2/18:2)	CL(72:8)-H	CL	C81 H140 O17 P2	(18:2/18:2/18:2/18:2)	(18:2)	(18:2)	(18:2)	(18:2)	2.0422	2.34279	2.09989	2.3071	1.92573	5.18864	0.00015697	1.728	1.74976	0.978519	0.784342	3.3957	1.88479	3.81549	3.05334	4.10942
324	1445.95	neg	11.3198	CL(18:3/18:2/18:2/18:2)	CL(72:9)-H	CL	C81 H138 O17 P2	(18:3/18:2/18:2/18:2)	(18:3)	(18:2)	(18:2)	(18:2)	2.87633	2.8503	2.72032	2.97817	2.55007	6.0952	0.619649	2.25002	1.06849	0.00015697	1.13933	5.06953	2.00677	6.3929	3.197	4.2345
100	707.465	pos	4.92881	PMe(18:3/18:3)	PMe(36:6)+H	PMe	C40 H67 O8 N0 P1	(18:3/18:3)	(18:3)	(18:3)			2.09422	2.05328	1.98031	1.89113	4.77094	3.24132	1.3344	3.86017	1.7966	2.8565	0.421788	0.940358	1.44061	0.448911	0.417645	0.482409
117	709.48	pos	5.48081	PMe(18:3/18:2)	PMe(36:5)+H	PMe	C40 H69 O8 N0 P1	(18:3/18:2)	(18:3)	(18:2)			0.429376	0.487249	0.428159	0.402279	0.692914	0.604945	0.360099	0.628963	0.405021	0.530021	0.279406	0.320064	0.347299	0.274117	0.341432	0.287234
136	711.496	pos	6.16656	PMe(18:2/18:2)	PMe(36:4)+H	PMe	C40 H71 O8 N0 P1	(18:2/18:2)	(18:2)	(18:2)			1.13594	1.08427	1.04739	1.20203	1.26763	1.57073	1.47863	0.962062	1.05765	0.920636	1.0684	1.0305	0.973789	0.6334	1.17879	0.922215
181	685.478	pos	6.19194	PMe(16:0/16:0)	PMe(32:0)+Na	PMe	C36 H71 O8 N0 P1 Na0	(16:0/16:0)	(16:0)	(16:0)			5.92615	6.16376	6.00758	5.97028	17.031	11.353	4.43865	9.82031	5.53897	8.1661	1.61678	2.77514	4.75394	1.39875	1.74309	1.54027
240	685.481	neg	7.28806	PMe(16:0/18:2)	PMe(34:2)-H	PMe	C38 H69 O8 N0 P1	(16:0/18:2)	(16:0)	(18:2)			168.704	168.658	165.331	160.906	171.723	189.733	213.565	158.222	147.438	180.922	103.938	111.807	124.197	138.158	224.295	154.115
241	683.466	neg	6.3505	PMe(16:0/18:3)	PMe(34:3)-H	PMe	C38 H67 O8 N0 P1	(16:0/18:3)	(16:0)	(18:3)			306.553	299.33	304.224	296.715	758.799	434.223	251.772	516.247	225.904	430.37	52.4866	110.959	195.154	80.4403	100.619	88.1089
242	713.513	neg	9.04644	PMe(18:0/18:2)	PMe(36:2)-H	PMe	C40 H73 O8 N0 P1	(18:0/18:2)	(18:0)	(18:2)			12.602	12.5412	12.55	12.5115	7.14125	9.53488	9.58174	6.73677	7.21939	7.74106	5.76959	6.70092	6.83881	31.4307	36.4361	36.5324
243	769.575	neg	10.4608	PMe(22:0/18:2)	PMe(40:2)-H	PMe	C44 H81 O8 N0 P1	(22:0/18:2)	(22:0)	(18:2)			24.721	22.653	25.8847	31.0703	24.8187	37.8162	35.0558	25.9678	22.6654	26.7442	20.5265	16.6394	22.0508	37.932	53.4918	49.3011
250	689.513	neg	10.0124	PMe(18:0/16:0)	PMe(34:0)-H	PMe	C38 H73 O8 N0 P1	(18:0/16:0)	(18:0)	(16:0)			2.60536	3.10596	2.77581	3.16881	3.03194	4.01198	4.41429	2.24984	2.09989	1.91566	1.41159	1.05222	1.53904	6.5509	8.09753	11.5211
251	767.56	neg	10.2279	PMe(22:0/18:3)	PMe(40:3)-H	PMe	C44 H79 O8 N0 P1	(22:0/18:3)	(22:0)	(18:3)			10.5507	8.42974	10.098	11.5157	18.055	13.4861	13.0669	11.5604	8.58992	9.71893	5.6789	4.55775	9.37438	17.3149	14.9035	17.325
256	687.497	neg	8.63963	PMe(16:0/18:1)	PMe(34:1)-H	PMe	C38 H71 O8 N0 P1	(16:0/18:1)	(16:0)	(18:1)			8.087	7.85465	8.72597	7.90735	18.7449	13.6311	11.3454	10.236	5.77408	9.87444	2.0787	2.60116	3.10814	5.40178	7.32546	5.84759
257	711.497	neg	7.74369	PMe(18:0/18:3)	PMe(36:3)-H	PMe	C40 H71 O8 N0 P1	(18:0/18:3)	(18:0)	(18:3)			4.39438	4.51135	4.41035	4.77785	7.37689	5.46087	3.19457	5.08585	2.14402	3.48907	1.51243	1.61032	1.98695	7.53552	9.11457	8.74443
270	741.544	neg	10.1223	PMe(20:0/18:2)	PMe(38:2)-H	PMe	C42 H77 O8 N0 P1	(20:0/18:2)	(20:0)	(18:2)			2.40342	2.07371	2.38318	1.95243	1.4375	2.1111	2.06877	1.22901	1.53001	1.6242	1.49621	1.35068	1.24155	5.52845	5.35972	7.06234
271	797.607	neg	10.7658	PMe(24:0/18:2)	PMe(42:2)-H	PMe	C46 H85 O8 N0 P1	(24:0/18:2)	(24:0)	(18:2)			16.8906	14.9814	17.3352	17.4371	16.5125	21.267	24.8495	19	16.0238	14.2933	14.4073	11.1911	14.755	25.9154	31.3183	34.9938
281	711.497	neg	7.38788	PMe(18:1/18:2)	PMe(36:3)-H	PMe	C40 H71 O8 N0 P1	(18:1/18:2)	(18:1)	(18:2)			2.55278	3.06808	2.28869	2.36581	3.26256	4.13478	3.87875	2.27415	2.24701	4.10008	0.911257	0.937143	1.0699	1.0589	3.57376	1.13492
299	795.591	neg	10.5421	PMe(24:0/18:3)	PMe(42:3)-H	PMe	C46 H83 O8 N0 P1	(24:0/18:3)	(24:0)	(18:3)			3.88623	4.25115	3.14207	5.65654	4.20535	4.54778	6.12118	3.66148	2.6341	2.81092	3.16014	3.59122	3.83192	4.03666	6.52295	7.47101
300	647.466	neg	8.41519	PMe(15:0/16:0)	PMe(31:0)-H	PMe	C35 H67 O8 N0 P1	(15:0/16:0)	(15:0)	(16:0)			46.9299	46.8431	48.0277	53.2182	54.2225	92.7518	82.8128	49.4421	55.79	47.5006	75.3842	55.2334	52.1422	19.8888	26.753	17.057
331	659.466	neg	7.8325	PMe(16:0/16:1)	PMe(32:1)-H	PMe	C36 H67 O8 N0 P1	(16:0/16:1)	(16:0)	(16:1)			1.38198	1.67054	1.73827	2.03832	0.943828	1.19805	1.27136	1.44048	1.19637	1.12633	1.32317	1.52859	1.89855	3.76776	4.42968	4.78428
333	657.45	neg	6.53994	PMe(15:0/17:2)	PMe(32:2)-H	PMe	C36 H65 O8 N0 P1	(15:0/17:2)	(15:0)	(17:2)			4.41952	4.72582	4.49309	5.00495	5.02293	6.4809	4.0173	5.16158	5.85127	5.75481	5.04241	5.45689	5.64498	1.71669	2.61517	1.84532
380	709.478	pos	7.05169	PMe(34:2)	PMe(34:2)+Na	PMe	C38 H71 O8 N0 P1 Na0	(16:0/18:2)	(16:0)	(18:2)			5.20222	5.32969	5.38268	5.53479	5.69919	8.84762	6.86391	4.8159	6.18649	6.05808	5.83883	5.17941	5.49477	2.23114	4.22132	2.56059
396	645.45	neg	7.77306	PMe(31:1)	PMe(31:1)-H	PMe	C35 H65 O8 N0 P1	(31:1)	(31:1)				10.7387	10.9568	10.3142	13.0135	7.31414	11.4274	8.80018	10.6986	11.7144	9.82265	22.8555	20.0917	19.3249	7.57793	6.95438	6.25905
416	669.45	neg	6.69394	PMe(33:3)	PMe(33:3)-H	PMe	C37 H65 O8 N0 P1	(33:3)	(33:3)				16.2548	15.4842	17.5146	16.1604	10.9184	14.3804	13.8952	15.4154	17.1338	15.4678	27.8112	25.1654	26.671	7.13269	5.62441	5.75343
424	667.434	neg	5.87656	PMe(33:4)	PMe(33:4)-H	PMe	C37 H63 O8 N0 P1	(33:4)	(33:4)				8.12712	8.0856	7.88586	8.79333	5.56191	5.40083	4.75147	7.31975	9.23991	9.77924	15.4584	18.8545	13.7273	5.49896	3.54896	3.45239
440	729.447	pos	4.92837	PMe(36:6)	PMe(36:6)+Na	PMe	C40 H67 O8 N0 P1 Na0	(18:3/18:3)	(18:3)	(18:3)			1.09767	1.0953	1.07294	1.14929	3.24329	2.03016	0.742455	2.3587	1.00388	1.6824	0.221124	0.518081	0.748997	0.214419	0.226905	0.240736
449	793.572	pos	10.4004	PMe(40:2)	PMe(40:2)+Na	PMe	C44 H83 O8 N0 P1 Na0	(40:2)	(40:2)				0.701373	0.622798	0.586766	0.645935	0.358896	0.764485	0.707423	0.561422	0.571777	0.528562	0.783727	0.650564	0.555603	1.02995	1.08255	1.22123
450	673.481	neg	9.73362	PMe(33:1)	PMe(33:1)-H	PMe	C37 H69 O8 N0 P1	(33:1)	(33:1)				1.65564	1.71314	1.55872	1.56438	0.989652	1.99473	1.3863	1.56747	1.79028	1.63634	3.35792	3.0566	3.00198	1.57927	1.41702	1.60886
460	733.478	pos	6.15362	PMe(36:4)	PMe(36:4)+Na	PMe	C40 H71 O8 N0 P1 Na0	(18:2/18:2)	(18:2)	(18:2)			1.31202	1.39182	1.22796	1.33148	1.43774	1.85111	1.76413	1.19497	1.46802	1.48073	1.52775	1.22476	1.23223	0.482166	0.896975	0.664528
474	721.481	neg	6.51931	PMe(37:5)	PMe(37:5)-H	PMe	C41 H69 O8 N0 P1	(37:5)	(37:5)				1.43659	1.54782	1.41283	1.47154	1.30409	1.6509	1.41084	1.563	2.03957	1.7472	1.94402	1.82304	1.70506	0.565497	0.82072	0.504341
489	697.481	neg	7.67681	PMe(35:3)	PMe(35:3)-H	PMe	C39 H69 O8 N0 P1	(35:3)	(35:3)				28.988	28.605	27.7994	31.4593	23.1821	33.8014	24.412	24.1455	27.2991	23.4511	29.6454	27.2716	32.9543	41.1192	40.6227	34.8802
508	683.466	neg	6.75344	PMe(34:3)	PMe(34:3)-H	PMe	C38 H67 O8 N0 P1	(34:3)	(34:3)				2.33748	2.0506	1.94471	1.87821	2.35178	0.191731	1.73595	0.737443	1.90773	2.23339	1.21903	1.56807	1.90793	2.64692	2.6226	3.05075
536	651.436	pos	7.08519	PMe(31:2p)	PMe(31:2p)+Na	PMe	C35 H65 O7 N0 P1 Na0	(31:2p)	(31:2p)				3.53965	3.39603	3.3864	3.67959	3.30884	2.70167	2.87213	3.60016	3.98467	3.13051	2.4806	3.32855	3.13422	4.2739	3.77629	4.98552
537	731.462	pos	5.47788	PMe(36:5)	PMe(36:5)+Na	PMe	C40 H69 O8 N0 P1 Na0	(18:3/18:2)	(18:3)	(18:2)			0.289251	0.349172	0.341724	0.31667	0.562377	0.504325	0.289014	0.416309	0.372677	0.374363	0.172286	0.198195	0.254802	0.154427	0.284699	0.185655
549	643.434	neg	5.954	PMe(31:2)	PMe(31:2)-H	PMe	C35 H63 O8 N0 P1	(31:2)	(31:2)				10.8718	10.1577	10.7555	10.7866	7.1134	8.84299	8.11967	12.8168	12.8753	12.969	15.0499	13.9806	12.3285	2.68631	2.18456	0.572183
550	671.466	neg	7.2165	PMe(33:2)	PMe(33:2)-H	PMe	C37 H67 O8 N0 P1	(33:2)	(33:2)				935.978	948.55	924.386	933.216	801.634	960.897	998.48	929.274	1023.61	942.2	1057.96	1174.52	1064.09	533.265	664.557	406.539
551	691.434	neg	4.97106	PMe(35:6)	PMe(35:6)-H	PMe	C39 H63 O8 N0 P1	(35:6)	(35:6)				45.3048	47.3289	44.566	43.6929	102.709	58.9376	34.1823	62.833	50.9671	59.3574	24.5127	31.7882	45.1477	10.1953	13.3166	10.2879
552	723.497	neg	7.51181	PMe(37:4)	PMe(37:4)-H	PMe	C41 H71 O8 N0 P1	(37:4)	(37:4)				3.91536	4.17366	4.34612	4.09211	3.56313	5.04766	4.28262	4.301	5.2511	4.15973	5.33311	4.64394	4.2501	1.76334	1.99912	1.40913
224	480.31	neg	2.8715	LdMePE(16:0)	LdMePE(16:0)-H	LdMePE	C23 H46 O7 N1 P1	(16:0)	(16:0)				3.71961	3.88404	4.13153	3.60398	8.26407	4.80872	4.36691	5.60772	2.48485	4.77228	0.973272	1.52174	3.14223	3.09885	4.79251	2.59103
225	494.325	neg	3.27413	LdMePE(17:0)	LdMePE(17:0)-H	LdMePE	C24 H48 O7 N1 P1	(17:0)	(17:0)				14.0812	15.3531	14.7111	15.4301	13.4847	14.8962	16.4207	16.5829	14.8533	15.5251	13.6821	10.2861	13.752	21.8008	21.3546	20.3403
326	502.294	neg	1.81963	LdMePE(18:3)	LdMePE(18:3)-H	LdMePE	C25 H44 O7 N1 P1	(18:3)	(18:3)				0.378133	0.363836	0.363169	0.310245	1.08555	0.450286	0.229478	1.21373	0.238819	0.484166	0.0694627	0.116276	0.29299	0.0910796	0.100787	0.09678
174	451.283	neg	3.45756	LPMe(18:0)	LPMe(18:0)-H	LPMe	C22 H43 O7 N0 P1	(18:0)	(18:0)				2.38853	2.56238	2.63889	2.62072	1.32417	1.16289	1.14885	0.988072	0.727583	1.04801	0.442628	0.744292	0.75073	9.9913	8.4925	10.0018
221	423.252	neg	2.77325	LPMe(16:0)	LPMe(16:0)-H	LPMe	C20 H39 O7 N0 P1	(16:0)	(16:0)				17.9275	17.9421	17.8494	15.8519	31.4	17.7537	15.8887	16.4276	12.8841	19.5694	4.85675	8.42827	13.3823	22.4664	27.6435	22.0407
222	437.267	neg	3.176	LPMe(17:0)	LPMe(17:0)-H	LPMe	C21 H41 O7 N0 P1	(17:0)	(17:0)				34.834	34.7335	34.4747	31.2793	24.9002	20.8278	21.72	25.2034	28.6754	26.3505	29.4778	24.3731	28.6738	67.174	57.3825	74.6063
223	447.252	neg	2.29763	LPMe(18:2)	LPMe(18:2)-H	LPMe	C22 H39 O7 N0 P1	(18:2)	(18:2)				3.98606	4.14442	4.43684	4.14054	3.96533	3.12937	4.29379	3.59844	3.5629	4.00429	1.1133	1.85194	2.12767	11.2233	9.25564	10.5064
253	445.236	neg	1.71412	LPMe(18:3)	LPMe(18:3)-H	LPMe	C22 H37 O7 N0 P1	(18:3)	(18:3)				2.89172	2.82419	2.89363	2.70943	9.00362	3.06536	1.51705	5.15699	2.2303	3.62756	0.465486	1.05056	2.41499	2.00351	1.54841	1.88715
298	507.346	neg	4.55925	LPMe(22:0)	LPMe(22:0)-H	LPMe	C26 H51 O7 N0 P1	(22:0)	(22:0)				0.737609	0.769065	0.776753	0.832249	0.648876	0.701354	0.804427	0.61677	0.559253	0.608012	0.260402	0.27171	0.432978	2.08958	2.15996	1.87757
355	479.314	neg	3.95213	LPMe(20:0)	LPMe(20:0)-H	LPMe	C24 H47 O7 N0 P1	(20:0)	(20:0)				0.324324	0.358694	0.385971	0.300414	0.254062	0.0956934	0.109259	0.187822	0.0973744	0.185103	0.00015697	0.0760694	0.16063	1.61	1.10455	1.84767
572	409.236	neg	2.51256	LPMe(15:0)	LPMe(15:0)-H	LPMe	C19 H37 O7 N0 P1	(15:0)	(15:0)				0.81907	0.841945	0.869246	0.8077	1.49024	1.08133	1.04067	1.01995	1.02459	0.946874	1.12184	1.40379	1.31225	0.0845584	0.130647	0.0189164
586	433.236	neg	2.04738	LPMe(17:2)	LPMe(17:2)-H	LPMe	C21 H37 O7 N0 P1	(17:2)	(17:2)				0.742693	0.593336	0.641524	0.59125	0.895294	0.590552	0.834345	0.78731	0.964916	0.718774	0.707812	0.967597	0.779244	0.0842413	0.0891378	0.046111
394	1219.81	neg	10.736	PIP(56:3)	PIP(56:3)-H	PIP	C65 H120 O16 N0 P2	(56:3)	(56:3)				17.196	13.125	18.1266	21.0646	16.2365	15.5194	19.9504	23.4739	15.8914	16.9218	30.2653	30.236	14.8126	12.9077	13.5016	9.29364
472	841.427	neg	5.02225	PIP(30:3e)	PIP(30:3e)-H	PIP	C39 H70 O15 N0 P2	(30:3e)	(30:3e)				4.22688	3.70403	4.2043	3.88207	8.05597	6.22025	3.1826	7.84383	3.58495	6.77581	0.443668	1.27281	2.66149	0.714433	0.714414	0.787236
548	1197.83	neg	11.1526	PIP(54:0)	PIP(54:0)-H	PIP	C63 H122 O16 N0 P2	(54:0)	(54:0)				2.8969	2.8354	2.31284	4.06857	2.85325	4.07524	3.971	3.82009	3.46225	4.94039	5.68768	5.37497	3.57004	4.19349	5.16215	3.24702
419	714.508	neg	5.74981	dMePE(32:2)	dMePE(32:2)-H	dMePE	C39 H72 O8 N1 P1	(32:2)	(32:2)				1.78743	2.10561	1.89697	1.76856	1.79807	1.35323	1.43653	1.52448	1.34831	1.54244	0.901411	0.914964	1.25391	4.76071	4.01827	3.39568
306	695.466	neg	6.26962	PEt(16:2/18:2)	PEt(34:4)-H	PEt	C39 H67 O8 N0 P1	(16:2/18:2)	(16:2)	(18:2)			647.319	658.256	630.847	634.463	567.057	643.422	702.06	660.547	717.973	690.959	719.449	756.512	708.512	339.725	426.536	282.133
329	647.466	neg	8.41462	PEt(16:0/14:0)	PEt(30:0)-H	PEt	C35 H67 O8 N0 P1	(16:0/14:0)	(16:0)	(14:0)			46.7114	46.5957	47.7766	52.9412	53.8879	92.27	82.8114	49.2747	55.8906	46.8137	74.9628	54.7636	51.7384	19.7035	26.6668	15.2086
357	675.497	neg	10.0039	PEt(16:0/16:0)	PEt(32:0)-H	PEt	C37 H71 O8 N0 P1	(16:0/16:0)	(16:0)	(16:0)			6.07449	5.83617	6.28337	6.01882	6.53971	11.7109	8.4147	5.37163	7.44378	4.62883	5.99561	6.15529	6.84241	6.48485	4.92641	4.3542
358	671.466	neg	7.21706	PEt(16:1/16:1)	PEt(32:2)-H	PEt	C37 H67 O8 N0 P1	(16:1/16:1)	(16:1)	(16:1)			964.277	949.528	930.755	923.414	797.306	965.907	1015.48	929.638	1023.33	959.333	1047.19	1172.22	1063.93	533.66	666.473	415.274
442	667.434	neg	5.87512	PEt(32:4)	PEt(32:4)-H	PEt	C37 H63 O8 N0 P1	(32:4)	(32:4)				9.23909	8.25845	7.88586	7.5434	5.56191	6.67153	4.69607	7.5516	10.9933	9.77678	15.4584	18.8545	16.9397	3.97312	3.34101	3.26882
487	669.45	neg	6.69506	PEt(32:3)	PEt(32:3)-H	PEt	C37 H65 O8 N0 P1	(32:3)	(32:3)				16.1193	15.2829	16.5763	16.4363	7.9892	13.419	11.539	18.0356	19.2702	13.9197	25.8435	27.1923	25.6615	8.16725	7.04103	5.6577
501	643.434	neg	5.95325	PEt(30:2)	PEt(30:2)-H	PEt	C35 H63 O8 N0 P1	(30:2)	(30:2)				10.8716	10.158	12.277	10.7841	7.11319	8.84306	9.81136	12.8156	12.8757	12.9687	15.05	13.9806	12.3286	1.93974	2.16888	0.571833
527	713.548	pos	8.08406	PEt(36:3e)	PEt(36:3e)+H	PEt	C41 H77 O7 N0 P1	(36:3e)	(36:3e)				0.129906	0.218172	0.130126	0.148255	0.416581	0.330541	0.150926	0.227967	0.162142	0.186877	0.00015697	0.0293489	0.100646	0.000313939	0.00015697	0.00015697
544	683.466	neg	6.75275	PEt(33:3)	PEt(33:3)-H	PEt	C38 H67 O8 N0 P1	(33:3)	(33:3)				2.39216	3.03798	1.9604	1.59893	2.42118	1.36656	1.66592	2.8681	1.90889	2.36916	1.30818	1.59543	2.14074	2.66352	1.66988	3.53401
566	433.236	neg	1.87563	LPEt(16:2)	LPEt(16:2)-H	LPEt	C21 H37 O7 N0 P1	(16:2)	(16:2)				0.812221	0.773832	0.776372	0.766214	1.08432	0.803431	0.824061	0.836411	0.872963	0.792043	0.704436	1.42883	0.989119	0.356778	0.322221	0.177507
211	552.499	pos	6.66006	Cer(d18:2/16:0+O)	Cer(d34:2+O)+H	Cer	C34 H65 O4 N1	(d18:2/16:0+O)	(d18:2)	(16:0+O)			0.978474	1.04583	1.03539	0.982567	0.987042	1.06322	1.07235	0.975028	0.989982	0.970502	1.50578	1.05882	0.965676	1.26536	1.47966	1.04692
212	534.488	pos	6.50175	Cer(d18:2/16:1)	Cer(d34:3)+H	Cer	C34 H63 O3 N1	(d18:2/16:1)	(d18:2)	(16:1)			2.27832	2.13635	1.99845	2.07514	2.03937	2.3379	2.45792	1.84654	1.99867	2.05006	2.7263	4.98706	2.08155	2.4349	2.35603	2.14396
282	540.535	pos	9.85562	Cer(d18:0/16:0)	Cer(d34:0)+H	Cer	C34 H69 O3 N1	(d18:0/16:0)	(d18:0)	(16:0)			0.909668	0.904007	0.954937	0.901394	0.369471	0.36309	0.482363	0.443111	0.46022	0.399038	1.76927	1.36378	1.26488	2.38849	2.16177	2.20961
290	606.547	neg	10.2385	Cer(d18:2/20:0+O)	Cer(d38:2+O)-H	Cer	C38 H71 O4 N1	(d18:2/20:0+O)	(d18:2)	(20:0+O)			15.5575	13.9388	17.1614	18.5709	43.4563	20.2909	12.057	26.0594	13.0229	15.9706	4.96672	5.84094	17.6583	7.55753	5.83393	10.3679
296	646.613	pos	10.9389	Cer(d18:2/24:1)	Cer(d42:3)+H	Cer	C42 H79 O3 N1	(d18:2/24:1)	(d18:2)	(24:1)			0.77409	1.08639	0.986123	1.29707	0.506492	0.514844	0.636971	0.813509	0.682933	0.693317	3.02518	1.52835	1.62369	2.08189	2.05605	2.08593
308	652.66	pos	11.3919	Cer(d18:0/24:0)	Cer(d42:0)+H	Cer	C42 H85 O3 N1	(d18:0/24:0)	(d18:0)	(24:0)			0.479527	0.522632	0.468928	0.51859	0.228552	0.227492	0.253814	0.254821	0.272874	0.236425	0.911529	0.536118	0.626826	1.48276	1.25202	1.45983
318	582.547	neg	10.0134	Cer(d18:0/18:0+O)	Cer(d36:0+O)-H	Cer	C36 H71 O4 N1	(d18:0/18:0+O)	(d18:0)	(18:0+O)			3.31546	3.02678	3.09175	3.5765	1.43066	1.84727	1.87784	1.28922	1.17947	1.22213	1.56457	1.16937	1.57584	12.0518	9.08794	14.0572
335	536.504	pos	8.21869	Cer(d18:2/16:0)	Cer(d34:2)+H	Cer	C34 H65 O3 N1	(d18:2/16:0)	(d18:2)	(16:0)			0.536089	0.520128	0.546147	0.567001	0.375348	0.40978	0.493348	0.461734	0.370434	0.422332	0.85702	0.570699	0.635417	0.977606	1.07956	1.03165
336	618.582	pos	10.5809	Cer(d18:2/22:1)	Cer(d40:3)+H	Cer	C40 H75 O3 N1	(d18:2/22:1)	(d18:2)	(22:1)			1.31078	1.3958	1.19065	1.27325	2.02018	1.18865	0.720056	1.51782	1.05695	0.997821	1.50315	1.09329	1.64535	1.37492	0.946756	1.45727
361	512.504	pos	9.98581	Cer(d32:0)	Cer(d32:0)+H	Cer	C32 H65 O3 N1	(d32:0)	(d32:0)				12.078	12.7891	12.5854	12.8193	10.1146	9.92287	11.3124	10.7249	13.3296	10.0581	18.3075	15.3727	14.7183	18.4116	16.7038	18.4326
400	540.535	pos	10.4454	Cer(d34:0)	Cer(d34:0)+H	Cer	C34 H69 O3 N1	(d34:0)	(d34:0)				12.5004	14.8347	12.8503	14.1118	11.6376	12.1844	12.6724	12.6629	14.5969	11.1389	20.2112	15.1025	16.0184	17.971	19.1918	21.9725
477	570.509	pos	6.79106	Cer(d34:1+2O)	Cer(d34:1+2O)+H	Cer	C34 H67 O5 N1	(d34:1+2O)	(d34:1+2O)				1.10137	1.21728	1.18148	1.15235	0.776109	0.977638	1.12664	0.82646	0.893377	0.863706	1.81377	1.16015	1.2512	2.47528	2.0933	1.94232
494	552.5	neg	8.06212	Cer(d34:1+O)	Cer(d34:1+O)-H	Cer	C34 H65 O4 N1	(d34:1+O)	(d34:1+O)				6.49997	5.63848	6.51527	6.41147	3.64369	3.42685	3.96657	4.53709	3.6805	4.06273	6.78217	3.77112	5.46766	15.5825	12.9831	15.2904
515	538.519	pos	10.1911	Cer(d34:1)	Cer(d34:1)+H	Cer	C34 H67 O3 N1	(d34:1)	(d34:1)				1.9386	2.32301	3.73319	1.7471	1.87922	1.32311	2.56867	1.75177	1.73578	3.93696	3.35247	1.99931	2.36835	1.32305	3.25777	3.43331
542	578.515	neg	9.63994	Cer(d36:2+O)	Cer(d36:2+O)-H	Cer	C36 H67 O4 N1	(d36:2+O)	(d36:2+O)				1.10011	1.05668	1.10379	1.29195	2.18035	1.31477	1.11772	1.36867	1.15239	0.985679	1.08217	0.66854	0.988087	1.38407	1.41218	1.74457
569	554.515	neg	9.49469	Cer(d34:0+O)	Cer(d34:0+O)-H	Cer	C34 H67 O4 N1	(d34:0+O)	(d34:0+O)				2.24465	2.04534	2.23273	2.59828	1.50316	1.87035	2.12769	1.82977	1.50833	1.79165	3.35931	1.8364	2.41479	5.01403	4.53303	4.99333
583	548.468	neg	6.35556	Cer(d34:3+O)	Cer(d34:3+O)-H	Cer	C34 H61 O4 N1	(d34:3+O)	(d34:3+O)				3.89306	4.83201	3.63824	2.8802	0.0102761	2.73043	5.66041	4.72221	4.045	4.11523	4.83503	2.55685	3.4635	5.12491	4.69475	4.9713
1	744.598	pos	7.82144	SoG1(d18:0/18:1+O)	SoG1(d36:1+O)+H	SoG1	C42 H81 O9 N1	(d18:0/18:1+O)	(d18:0)	(18:1+O)			1.69723	1.79205	1.58142	1.75498	1.44572	2.05622	1.91991	1.608	2.24669	1.67323	2.36132	2.04575	1.85517	1.87502	1.73567	1.6788
2	828.692	pos	10.6238	SoG1(d24:0/18:1+O)	SoG1(d42:1+O)+H	SoG1	C48 H93 O9 N1	(d24:0/18:1+O)	(d24:0)	(18:1+O)			2.5023	2.788	2.52889	2.66934	2.06517	2.88	2.60243	2.75421	3.57933	2.45294	4.2642	3.835	3.52657	4.23279	3.87232	4.21618
78	800.661	pos	10.2897	SoG1(d22:0/18:1+O)	SoG1(d40:1+O)+H	SoG1	C46 H89 O9 N1	(d22:0/18:1+O)	(d22:0)	(18:1+O)			0.945151	1.1188	1.01547	1.09092	0.782322	0.935338	1.00313	1.02926	1.33525	1.00187	1.55504	1.25141	1.21282	1.52668	1.22223	1.61272
170	714.551	pos	6.5025	SoG1(d18:2/16:0+O)	SoG1(d34:2+O)+H	SoG1	C40 H75 O9 N1	(d18:2/16:0+O)	(d18:2)	(16:0+O)			8.59346	8.48611	8.07812	8.49323	8.16121	19.404	9.901	7.62482	7.8945	7.63876	10.8822	8.89059	7.56928	8.87982	9.65364	7.1392
305	698.557	pos	7.01863	SoG1(d18:2/16:0)	SoG1(d34:2)+H	SoG1	C40 H75 O8 N1	(d18:2/16:0)	(d18:2)	(16:0)			4.4302	4.42752	4.63161	4.71086	4.4747	5.35868	4.43382	3.8394	4.81509	4.56043	7.94777	6.20894	5.77725	2.7831	3.22253	2.19093
316	742.583	pos	8.0255	SoG1(d18:2/18:0+O)	SoG1(d36:2+O)+H	SoG1	C42 H79 O9 N1	(d18:2/18:0+O)	(d18:2)	(18:0+O)			0.368854	0.309274	0.354331	0.332392	0.494637	0.416813	0.358591	0.4343	0.397101	0.400786	0.425402	0.301592	0.344697	0.328664	0.295298	0.31956
337	716.567	pos	7.12731	SoG1(d18:1/16:0+O)	SoG1(d34:1+O)+H	SoG1	C40 H77 O9 N1	(d18:1/16:0+O)	(d18:1)	(16:0+O)			0.795002	1.02967	1.10788	0.779491	0.870433	0.989417	0.656908	0.732644	0.998968	0.980776	1.89792	1.34634	1.27476	2.3687	1.4749	1.28377
338	724.572	pos	8.02238	SoG1(d18:2/18:1)	SoG1(d36:3)+H	SoG1	C42 H77 O8 N1	(d18:2/18:1)	(d18:2)	(18:1)			0.362567	0.253817	0.325812	0.361744	0.361245	0.259986	0.295308	0.296189	0.257239	0.296493	0.223209	0.231907	0.207017	0.236609	0.248774	0.421383
362	760.593	pos	7.34769	SoG1(d36:1+2O)	SoG1(d36:1+2O)+H	SoG1	C42 H81 O10 N1	(d36:1+2O)	(d36:1+2O)				1.47623	1.5347	1.52152	1.3708	0.844845	1.07449	1.09904	0.912243	0.986845	0.932847	2.29507	1.56619	1.78306	3.00236	2.91828	2.51848
363	816.656	pos	10.1885	SoG1(d40:1+2O)	SoG1(d40:1+2O)+H	SoG1	C46 H89 O10 N1	(d40:1+2O)	(d40:1+2O)				15.0749	14.8949	13.6261	15.7813	11.881	13.8327	8.69835	14.5028	15.8385	14.4975	16.9998	20.5356	17.8864	25.1872	16.2611	19.6277
364	830.672	pos	10.369	SoG1(d41:1+2O)	SoG1(d41:1+2O)+H	SoG1	C47 H91 O10 N1	(d41:1+2O)	(d41:1+2O)				3.56984	3.12264	3.20735	3.12178	3.78137	3.6726	3.35766	3.13078	3.52046	3.29796	4.47302	3.90666	3.73885	3.87774	5.81361	4.84052
365	844.687	pos	10.5592	SoG1(d42:1+2O)	SoG1(d42:1+2O)+H	SoG1	C48 H93 O10 N1	(d42:1+2O)	(d42:1+2O)				27.9185	29.9647	27.9104	30.7814	25.7867	33.6507	33.4498	29.1567	32.268	29.7679	41.8063	36.659	34.3837	37.0709	40.9267	37.8484
366	858.703	pos	10.711	SoG1(d43:1+2O)	SoG1(d43:1+2O)+H	SoG1	C49 H95 O10 N1	(d43:1+2O)	(d43:1+2O)				3.04795	3.02071	1.8029	2.96936	1.52593	2.35207	2.65364	1.6448	2.88325	1.99486	4.06448	4.31765	1.88249	3.22531	3.33046	2.92502
408	732.562	pos	6.01237	SoG1(d34:1+2O)	SoG1(d34:1+2O)+H	SoG1	C40 H77 O10 N1	(d34:1+2O)	(d34:1+2O)				0.41473	0.456595	0.381711	0.418578	0.73571	0.641507	0.428801	0.550852	0.322699	0.324955	0.436593	0.394019	0.422338	0.410131	0.376201	0.316342
465	856.724	pos	10.9454	SoG1(d44:1+O)	SoG1(d44:1+O)+H	SoG1	C50 H97 O9 N1	(d44:1+O)	(d44:1+O)				0.789002	0.822523	0.662005	0.782238	0.437912	0.740679	0.665642	0.696929	0.884881	0.689484	1.17106	0.672848	0.987627	1.07145	1.02092	1.35364
516	837.693	pos	12.1769	SoG1(d43:4)	SoG1(d43:4)+NH4	SoG1	C49 H89 O8 N1	(d43:4)	(d43:4)				0.967777	1.05128	0.954959	1.03468	1.53884	1.27439	1.05604	1.21161	1.05949	1.27577	0.484548	0.821094	0.821873	0.782833	0.897377	0.603529
70	863.691	pos	11.7601	Co(Q10)	Co(Q10)+H	Co	C59 H90 O4	(Q10)	(Q10)				16.1689	16.4183	13.8116	15.7052	7.81972	10.2942	11.3463	11.1803	17.4724	13.7379	24.3161	24.2387	19.0736	25.3001	27.0132	29.5856
260	302.305	pos	2.983	So(d18:0)	So(d18:0)+H	So	C18 H39 O2 N1	(d18:0)	(d18:0)				0.582046	0.609363	0.559081	0.530711	0.658279	0.796622	0.842015	0.536538	0.525681	0.489308	1.18095	1.01561	0.698933	0.298989	0.392631	0.306222
313	298.274	pos	2.34206	So(d18:2)	So(d18:2)+H	So	C18 H35 O2 N1	(d18:2)	(d18:2)				0.120038	0.123252	0.145122	0.121932	0.100151	0.106315	0.0973629	0.0865201	0.0855895	0.0755711	0.132275	0.116946	0.155427	0.192841	0.209628	0.35725
553	272.258	pos	3.01912	So(d16:1)	So(d16:1)+H	So	C16 H33 O2 N1	(d16:1)	(d16:1)				14.5497	16.0577	15.3591	15.1775	11.4226	9.197	12.9691	12.8256	14.052	13.7783	20.7878	16.5429	21.0149	21.4054	17.5579	22.1464
565	244.227	pos	2.04756	So(d14:1)	So(d14:1)+H	So	C14 H29 O2 N1	(d14:1)	(d14:1)				0.0617305	0.0575918	0.062264	0.0678472	0.0440341	0.0365919	0.0565064	0.0622442	0.0611624	0.0545479	0.0864931	0.0697438	0.0848016	0.0762414	0.0766095	0.0886255
453	1063.69	neg	3.27488	CerG2GNAc1(d34:1)	CerG2GNAc1(d34:1)-H	CerG2GNAc1	C54 H98 O18 N2	(d34:1)	(d34:1)				2.59781	2.45321	2.70079	4.04379	3.12405	2.77308	3.46908	3.23224	3.0671	2.54183	2.89409	1.39595	2.85923	3.17119	4.26088	4.19104
99	819.526	neg	5.96094	MGDG(18:3/18:3)	MGDG(36:6)+HCOO	MGDG	C45 H74 O10	(18:3/18:3)	(18:3)	(18:3)			217.988	223.146	223.544	208.926	137.561	116.737	186.082	123.445	184.612	149.606	151.446	94.5906	106.468	514.254	417.827	711.49
112	821.542	neg	6.81556	MGDG(18:2/18:3)	MGDG(36:5)+HCOO	MGDG	C45 H76 O10	(18:2/18:3)	(18:2)	(18:3)			26.4758	29.0769	27.718	26.1364	21.4523	20.248	34.7118	15.2819	18.1686	19.6172	16.7538	10.1972	13.0059	56.0109	54.0308	78.1911
119	827.589	neg	10.2094	MGDG(18:0/18:2)	MGDG(36:2)+HCOO	MGDG	C45 H82 O10	(18:0/18:2)	(18:0)	(18:2)			9.90921	9.13919	9.89335	12.6448	7.50017	7.39616	8.01796	3.42275	4.79486	3.95682	4.69257	3.02335	4.54161	34.3212	25.4381	39.7143
130	797.542	neg	7.94556	MGDG(16:0/18:3)	MGDG(34:3)+HCOO	MGDG	C43 H76 O10	(16:0/18:3)	(16:0)	(18:3)			10.9993	11.3751	11.8175	12.0583	10.5978	9.56251	13.7365	9.25989	11.887	10.6084	9.38476	6.36374	9.11487	20.966	20.7627	29.2095
131	825.573	neg	9.85256	MGDG(18:0/18:3)	MGDG(36:3)+HCOO	MGDG	C45 H80 O10	(18:0/18:3)	(18:0)	(18:3)			8.96429	8.57586	9.89124	8.5488	9.51824	8.83054	6.1021	5.79972	7.76737	6.15806	4.07803	3.64148	5.96984	19.9643	18.717	34.5873
132	823.558	neg	7.89319	MGDG(18:2/18:2)	MGDG(36:4)+HCOO	MGDG	C45 H78 O10	(18:2/18:2)	(18:2)	(18:2)			9.42695	9.83387	12.0318	11.5604	7.52131	9.04878	12.3371	5.54574	6.80174	6.79774	6.82581	2.97861	4.41608	20.9265	18.9939	39.4761
171	799.558	neg	9.33644	MGDG(16:0/18:2)	MGDG(34:2)+HCOO	MGDG	C43 H78 O10	(16:0/18:2)	(16:0)	(18:2)			10.243	10.1598	10.2784	10.1923	7.5806	7.66365	11.3082	6.85707	8.12823	7.70228	6.90317	4.25609	6.17066	23.9066	22.6473	29.5181
276	775.558	neg	10.1005	MGDG(16:0/16:0)	MGDG(32:0)+HCOO	MGDG	C41 H78 O10	(16:0/16:0)	(16:0)	(16:0)			1.32219	1.72402	1.62959	2.19173	1.78997	1.81733	2.03295	1.42358	1.68772	1.31631	1.60736	1.31058	1.42334	3.82579	4.08064	4.71699
280	801.573	neg	10.123	MGDG(16:0/18:1)	MGDG(34:1)+HCOO	MGDG	C43 H80 O10	(16:0/18:1)	(16:0)	(18:1)			1.41116	1.5657	1.60467	1.62358	1.87019	1.79877	1.93661	1.1651	1.70064	1.08181	1.11868	0.682653	0.947412	3.31119	3.03054	4.02012
570	839.495	neg	5.02119	MGDG(38:10)	MGDG(38:10)+HCOO	MGDG	C47 H70 O10	(38:10)	(38:10)				6.5749	7.31437	6.94055	7.13085	6.19051	7.78597	6.85826	5.45161	6.71004	8.95108	3.42951	3.84174	5.00768	7.91493	7.40688	7.38987
587	745.49	neg	5.89775	MGDG(34:6)	MGDG(34:6)-H	MGDG	C43 H68 O10	(34:6)	(34:6)				0.677197	0.973669	0.550129	0.613483	0.165565	0.338002	0.361865	0.691821	0.475478	0.532179	1.48564	1.52457	1.37004	1.05975	0.638116	0.0545437
588	817.511	neg	6.28862	MGDG(36:7)	MGDG(36:7)+HCOO	MGDG	C45 H72 O10	(36:7)	(36:7)				38.7034	38.8031	39.6027	33.4081	26.3625	32.0416	38.6529	30.2399	36.7369	38.3687	33.0551	26.5908	31.207	29.3821	30.7898	27.6038
43	937.611	neg	9.48156	DGDG(16:0/16:0)	DGDG(32:0)+HCOO	DGDG	C47 H88 O15	(16:0/16:0)	(16:0)	(16:0)			25.4691	24.8321	25.8065	32.1921	15.6185	21.799	28.2982	23.6219	22.8309	20.6361	45.167	29.7475	34.3517	50.128	46.3451	61.552
44	965.642	neg	10.223	DGDG(16:0/18:0)	DGDG(34:0)+HCOO	DGDG	C49 H92 O15	(16:0/18:0)	(16:0)	(18:0)			34.6291	30.4933	38.4306	40.0938	18.8557	31.0246	30.8878	28.4627	26.9531	24.6907	53.3968	32.9854	45.6296	76.5612	68.5474	93.763
45	961.611	neg	8.03838	DGDG(16:0/18:2)	DGDG(34:2)+HCOO	DGDG	C49 H88 O15	(16:0/18:2)	(16:0)	(18:2)			109.221	110.592	115.489	126.324	60.4796	69.9713	100.856	84.352	80.7497	76.8175	130.094	80.3978	97.1932	294.735	268.222	337.634
46	959.595	neg	6.91575	DGDG(16:0/18:3)	DGDG(34:3)+HCOO	DGDG	C49 H86 O15	(16:0/18:3)	(16:0)	(18:3)			425.133	405.767	433.041	456.145	255.382	288.246	376.407	359.401	388.283	352.418	542.725	423.619	456.418	799.291	716.924	920.022
47	989.642	neg	9.88119	DGDG(18:0/18:2)	DGDG(36:2)+HCOO	DGDG	C51 H92 O15	(18:0/18:2)	(18:0)	(18:2)			38.0536	36.858	40.118	43.7243	33.1306	34.8207	39.4	32.3548	27.0067	27.332	30.964	22.5482	31.1137	90.1124	91.575	112.165
48	987.626	neg	8.57806	DGDG(18:0/18:3)	DGDG(36:3)+HCOO	DGDG	C51 H90 O15	(18:0/18:3)	(18:0)	(18:3)			103.502	103.94	111.003	123.967	79.0505	87.364	103.102	96.1411	113.886	90.0542	129.062	96.521	113.745	218.456	192.289	285.688
49	985.611	neg	6.90125	DGDG(18:2/18:2)	DGDG(36:4)+HCOO	DGDG	C51 H88 O15	(18:2/18:2)	(18:2)	(18:2)			65.4269	64.9763	65.6638	66.4461	36.8498	38.1823	50.0451	45.5523	48.0105	47.2137	61.6796	43.0232	49.472	149.115	137.024	156.134
50	983.595	neg	6.02725	DGDG(18:2/18:3)	DGDG(36:5)+HCOO	DGDG	C51 H86 O15	(18:2/18:3)	(18:2)	(18:3)			113.346	110.251	111.065	108.397	66.1882	66.9793	103.838	88.3629	92.0301	86.1036	130.553	95.5467	104.57	195.487	154.85	191.343
51	981.579	neg	5.34381	DGDG(18:3/18:3)	DGDG(36:6)+HCOO	DGDG	C51 H84 O15	(18:3/18:3)	(18:3)	(18:3)			1048.36	1074.41	1070.59	1003.39	581.849	562.691	791.979	784.193	982.204	858.816	1180.44	1069.28	1022.41	2052.63	1595.36	2102.8
58	963.626	neg	9.62931	DGDG(16:0/18:1)	DGDG(34:1)+HCOO	DGDG	C49 H90 O15	(16:0/18:1)	(16:0)	(18:1)			7.26538	7.21134	6.96424	8.01879	4.17519	5.27396	6.92493	5.92668	6.15366	5.39433	9.99169	6.64235	8.68511	14.2479	12.5252	17.1587
69	973.611	neg	7.68175	DGDG(17:0/18:3)	DGDG(35:3)+HCOO	DGDG	C50 H88 O15	(17:0/18:3)	(17:0)	(18:3)			4.31936	4.6732	4.8402	5.21403	3.54067	3.62246	4.00933	3.72102	4.3319	4.00035	5.37222	4.11988	4.78845	8.717	7.27372	10.2162
91	1015.66	neg	9.99775	DGDG(18:3/20:0)	DGDG(38:3)+HCOO	DGDG	C53 H94 O15	(18:3/20:0)	(18:3)	(20:0)			0.0192238	0.012631	0.0183997	0.0272455	1.333	0.00496582	1.31745	1.36987	1.39624	0.420425	1.74343	0.0181134	1.73562	0.0615017	0.0311671	4.1927
96	987.626	neg	8.14888	DGDG(18:1/18:2)	DGDG(36:3)+HCOO	DGDG	C51 H90 O15	(18:1/18:2)	(18:1)	(18:2)			4.0035	4.0148	4.32574	4.31391	3.14515	2.8941	4.52984	4.14002	3.85895	3.72892	4.21498	3.24969	3.85682	8.87328	7.25955	8.05513
97	1009.61	neg	6.23375	DGDG(18:3/20:3)	DGDG(38:6)+HCOO	DGDG	C53 H88 O15	(18:3/20:3)	(18:3)	(20:3)			3.6596	3.46966	3.35131	3.81573	1.22907	1.58479	2.63155	2.82955	1.91013	1.63127	3.70875	1.90976	2.69088	8.08716	8.31571	11.1479
103	1073.74	neg	10.9404	DGDG(18:2/24:0)	DGDG(42:2)+HCOO	DGDG	C57 H104 O15	(18:2/24:0)	(18:2)	(24:0)			4.32223	5.44608	6.22237	6.66042	2.12463	4.34414	3.00406	2.83522	2.68541	3.13244	7.21342	3.11639	4.10029	19.8492	16.4888	23.3678
113	931.564	neg	5.72025	DGDG(14:0/18:3)	DGDG(32:3)+HCOO	DGDG	C47 H82 O15	(14:0/18:3)	(14:0)	(18:3)			1.64757	1.91172	1.97907	1.8706	0.985843	1.05665	1.13019	1.53578	1.77899	1.59161	2.22699	2.05018	2.02294	3.77883	3.20788	4.13943
144	1045.7	neg	10.6296	DGDG(18:2/22:0)	DGDG(40:2)+HCOO	DGDG	C55 H100 O15	(18:2/22:0)	(18:2)	(22:0)			3.42919	3.3327	3.18722	4.8925	2.55271	2.48504	2.82876	3.08019	2.88128	3.6878	5.16415	1.37977	1.57206	15.5623	16.5428	20.6741
166	1017.67	neg	10.3084	DGDG(18:2/20:0)	DGDG(38:2)+HCOO	DGDG	C53 H96 O15	(18:2/20:0)	(18:2)	(20:0)			1.16499	1.39699	2.0562	1.8159	0.716617	1.00743	1.05429	0.73759	1.0415	1.21102	1.2369	0.810539	1.21443	4.68662	4.4096	4.25167
167	1043.69	neg	10.3846	DGDG(18:3/22:0)	DGDG(40:3)+HCOO	DGDG	C55 H98 O15	(18:3/22:0)	(18:3)	(22:0)			1.19578	1.31486	1.70147	0.901499	0.544652	1.22424	0.9054	0.00015697	1.5276	0.747621	1.49824	1.0163	1.2271	4.17434	3.15065	4.24485
209	1101.77	neg	11.2492	DGDG(18:2/26:0)	DGDG(44:2)+HCOO	DGDG	C59 H108 O15	(18:2/26:0)	(18:2)	(26:0)			0.841522	1.49911	1.34412	1.26422	0.368745	0.268529	0.415943	0.224059	0.595294	0.93439	0.930644	1.17488	0.590715	3.53777	3.41327	5.29935
325	951.626	neg	10.0134	DGDG(16:0/17:0)	DGDG(33:0)+HCOO	DGDG	C48 H90 O15	(16:0/17:0)	(16:0)	(17:0)			0.572469	0.973677	0.958432	1.09939	0.587048	0.815824	0.873261	0.425933	0.82882	0.840904	1.14565	1.35097	1.38216	1.55794	1.24874	2.26868
353	933.579	neg	6.51481	DGDG(14:0/18:2)	DGDG(32:2)+HCOO	DGDG	C47 H84 O15	(14:0/18:2)	(14:0)	(18:2)			0.962258	0.981433	1.06881	0.952372	0.391457	0.441415	0.601201	0.776873	0.946849	0.654128	0.843994	0.722379	0.594163	2.34702	2.20721	2.5195
486	957.579	neg	6.42656	DGDG(34:4)	DGDG(34:4)+HCOO	DGDG	C49 H84 O15	(34:4)	(34:4)				1.06459	1.23904	1.22067	1.30648	0.369802	0.619653	0.594097	1.02008	1.07958	1.29169	1.14094	1.47928	1.54716	2.44091	2.05854	2.55363
584	905.548	neg	10.4549	DGDG(30:2)	DGDG(30:2)+HCOO	DGDG	C45 H80 O15	(30:2)	(30:2)				1.89142	2.84444	2.53669	4.19487	1.63793	3.3743	2.64816	2.50324	1.19611	0.794247	1.91448	2.07194	2.1935	3.74805	3.71402	5.80081
66	793.514	neg	7.21638	SQDG(16:0/16:0)	SQDG(32:0)-H	SQDG	C41 H76 O12 S1	(16:0/16:0)	(16:0)	(16:0)			80.6145	78.0405	81.4834	91.0677	55.0497	87.8097	94.6902	62.1748	80.2915	71.9107	91.2879	71.6795	85.5206	87.9969	88.2091	90.4041
92	837.483	neg	4.56256	SQDG(18:3/18:3)	SQDG(36:6)-H	SQDG	C45 H72 O12 S1	(18:3/18:3)	(18:3)	(18:3)			6.57499	6.50661	6.89655	6.3319	4.24269	5.65292	5.48333	4.52061	6.41274	6.25238	5.18926	5.30842	5.54966	12.2228	8.70107	13.0039
152	815.498	neg	5.57137	SQDG(16:0/18:3)	SQDG(34:3)-H	SQDG	C43 H74 O12 S1	(16:0/18:3)	(16:0)	(18:3)			44.0455	44.3092	46.8489	44.481	31.8702	46.7111	42.5749	32.2207	46.1115	43.5209	46.3819	40.2661	42.1835	68.6608	55.4643	70.9508
179	841.514	neg	5.58638	SQDG(18:2/18:2)	SQDG(36:4)-H	SQDG	C45 H76 O12 S1	(18:2/18:2)	(18:2)	(18:2)			2.60524	2.71819	2.6462	2.02913	2.4879	2.84186	4.07519	1.97785	2.55398	2.62988	2.03551	2.01415	2.72557	3.60746	3.28073	3.29511
275	937.535	neg	9.95481	SQDG(17:5/23:2)	SQDG(40:7)+HCOO	SQDG	C49 H80 O12 S1	(17:5/23:2)	(17:5)	(23:2)			45.2825	45.6986	47.0998	48.4926	62.1148	18.6375	22.8371	39.5232	63.1918	24.4253	11.0319	18.7089	5.1382	128.274	84.903	115.689
397	817.514	neg	6.28869	SQDG(34:2)	SQDG(34:2)-H	SQDG	C43 H76 O12 S1	(34:2)	(34:2)				43.19	42.1252	42.7577	38.9399	28.9968	38.5666	43.9693	34.6962	40.468	40.2384	35.5097	27.3213	33.32	33.227	30.7898	31.2239
430	839.498	neg	5.02037	SQDG(36:5)	SQDG(36:5)-H	SQDG	C45 H74 O12 S1	(36:5)	(36:5)				7.40005	7.45547	7.43248	7.37967	7.52342	7.78597	6.8584	6.21779	7.09121	8.95108	3.84767	4.10596	5.05668	8.20113	7.48729	7.8929
475	843.53	neg	6.67363	SQDG(36:3)	SQDG(36:3)-H	SQDG	C45 H78 O12 S1	(36:3)	(36:3)				6.45121	5.37801	5.25493	5.94195	6.04921	5.9584	4.08552	7.2928	6.69545	5.29192	5.34148	4.53891	4.85775	8.51354	7.01729	10.7192
590	829.42	neg	7.21506	SQDG(36:10)	SQDG(36:10)-H	SQDG	C45 H64 O12 S1	(36:10)	(36:10)				12.1204	6.99324	14.5646	9.87306	3.02932	4.06304	9.84468	12.1298	10.9184	3.08846	13.6847	5.88798	13.3597	7.6155	9.81698	5.51396
246	559.312	neg	2.23819	MGMG(18:3)	MGMG(18:3)+HCOO	MGMG	C27 H46 O9	(18:3)	(18:3)				6.25044	6.85928	6.90388	6.87875	5.39822	4.61873	5.06157	5.69496	6.35416	7.16239	4.54298	4.73192	5.30076	11.8638	10.1764	18.047
277	537.328	neg	3.20519	MGMG(16:0)	MGMG(16:0)+HCOO	MGMG	C25 H48 O9	(16:0)	(16:0)				1.20444	1.31981	1.3155	1.47523	0.83	1.34521	1.64038	1.07612	1.14978	1.02802	1.30723	1.12811	1.31117	2.57893	2.03779	3.39299
278	561.328	neg	2.81556	MGMG(18:2)	MGMG(18:2)+HCOO	MGMG	C27 H48 O9	(18:2)	(18:2)				2.15418	2.0606	2.15204	2.209	1.89653	1.33425	1.36818	1.67085	1.19115	1.73168	0.856987	0.805436	0.937375	5.66343	4.39362	5.93348
285	699.381	neg	2.608	DGMG(16:0)	DGMG(16:0)+HCOO	DGMG	C31 H58 O14	(16:0)	(16:0)				1.64495	1.7285	1.70008	1.63114	0.881617	0.849071	1.37093	1.16905	1.28764	1.22919	2.00287	1.6726	1.72513	3.49126	2.86521	4.4985
286	723.381	neg	2.15112	DGMG(18:2)	DGMG(18:2)+HCOO	DGMG	C33 H58 O14	(18:2)	(18:2)				2.09016	2.07465	2.01577	1.99561	1.41106	1.26672	1.80417	1.58333	1.64431	1.76942	1.58253	1.35165	1.58682	4.5663	4.04149	4.30576
302	694.65	pos	12.9032	SiE(18:2)	SiE(18:2)+NH4	SiE	C47 H80 O2 N0	(18:2)	(18:2)				0.854081	0.893122	0.832852	0.979579	1.02564	1.18529	0.810921	0.671767	0.602504	0.981007	0.497049	0.711797	1.28761	0.552225	1.84213	0.361635
