# Supplementary material for: Lipidomic and transcriptomic profiles of glycerophospholipid metabolism during Hemerocallis citrina Baroni flowering
Source: BMC Plant Biol. 2023 Jan 23;23:50. doi: 10.1186/s12870-022-04020-x (PMC9869519; doi:10.1186/s12870-022-04020-x)
Supplement: Supplementary file 6 — Additional file 6: Table S4. The classes of lipids in lipidomic. [file 12870_2022_4020_MOESM6_ESM.xlsx]

## Sheet: PA
ID	m/z	Ion mode	Retention time	Lipid	LipidGroup	Class	Formula	FattyAcid	FA1	FA2	FA3	FA4	QC4	QC3	QC2	QC1	Z-24-1	Z-24-2	Z-24-3	Z-12-1	Z-12-2	Z-12-3	Z0-1	Z0-2	Z0-3	Z+12-1	Z+12-2	Z+12-3
226	673.481	neg	8.56894	PA(16:0/18:1)	PA(34:1)-H	PA	C37 H69 O8 N0 P1	(16:0/18:1)	(16:0)	(18:1)			31.3868	30.2878	32.553	31.7299	41.2513	53.8841	50.8677	34.5002	37.356	33.3665	28.2381	28.6437	26.0603	12.8544	19.6412	10.5171
248	643.434	neg	5.95331	PA(14:0/18:2)	PA(32:2)-H	PA	C35 H63 O8 N0 P1	(14:0/18:2)	(14:0)	(18:2)			10.877	10.1576	10.6113	10.8091	7.11499	8.84306	9.72871	12.8168	12.8753	12.9702	15.047	13.9806	12.3265	1.96006	2.22129	0.572183
470	667.434	neg	5.87669	PA(34:4)	PA(34:4)-H	PA	C37 H63 O8 N0 P1	(34:4)	(34:4)				8.12712	8.0856	8.47957	9.03388	4.7488	5.49781	4.69032	7.77445	9.51118	9.77924	15.0722	18.8998	13.7273	5.34945	3.44826	3.43767
230	697.481	neg	7.32275	PA(18:1/18:2)	PA(36:3)-H	PA	C39 H69 O8 N0 P1	(18:1/18:2)	(18:1)	(18:2)			37.7363	36.2283	39.2905	38.5428	43.2521	53.7385	57.2756	42.5732	45.8974	43.1967	27.3426	33.1529	28.1498	14.5038	21.0059	12.3201
227	671.466	neg	7.21294	PA(16:0/18:2)	PA(34:2)-H	PA	C37 H67 O8 N0 P1	(16:0/18:2)	(16:0)	(18:2)			989.613	981.93	973.192	973.416	838.96	1030.65	1056.52	960.766	1071.02	995.64	1096.1	1229.16	1096.96	553.926	708.553	427.835
232	695.466	neg	6.26969	PA(18:2/18:2)	PA(36:4)-H	PA	C39 H67 O8 N0 P1	(18:2/18:2)	(18:2)	(18:2)			638.952	650.435	622.034	632.679	565.636	643.422	691.447	653.618	717.973	690.959	719.449	756.163	708.512	338.533	420.687	282.133
233	693.45	neg	5.54594	PA(18:3/18:2)	PA(36:5)-H	PA	C39 H65 O8 N0 P1	(18:3/18:2)	(18:3)	(18:2)			276.645	282.838	282.734	269.144	268.179	310.295	306.363	277.2	320.489	305.274	313.076	333.937	297.37	127.425	152.928	108.496
228	669.45	neg	6.2865	PA(16:0/18:3)	PA(34:3)-H	PA	C37 H65 O8 N0 P1	(16:0/18:3)	(16:0)	(18:3)			292.659	295.406	283.655	283.862	351.042	338.994	297.568	292.399	338.137	309.25	301.17	365.162	351.274	158.915	207.729	129.984
247	647.466	neg	8.41675	PA(16:0/16:0)	PA(32:0)-H	PA	C35 H67 O8 N0 P1	(16:0/16:0)	(16:0)	(16:0)			46.7114	46.2638	47.465	53.2182	53.5824	92.0563	82.8128	49.4421	55.79	46.8137	75.4089	54.3014	51.5502	22.3691	26.6623	17.057
229	699.497	neg	8.97956	PA(18:0/18:2)	PA(36:2)-H	PA	C39 H71 O8 N0 P1	(18:0/18:2)	(18:0)	(18:2)			80.3573	78.9724	80.5486	87.8208	61.6045	96.0073	70.1378	60.8593	70.8482	63.472	92.508	92.3075	96.2915	124.522	130.787	99.114
234	691.434	neg	4.97112	PA(18:3/18:3)	PA(36:6)-H	PA	C39 H63 O8 N0 P1	(18:3/18:3)	(18:3)	(18:3)			45.3048	47.388	44.6459	43.6015	103.119	59.6299	34.2481	63.4975	51.5526	59.9396	24.492	31.7198	44.8999	10.0297	13.3163	9.46216
236	755.56	neg	10.4733	PA(22:0/18:2)	PA(40:2)-H	PA	C43 H79 O8 N0 P1	(22:0/18:2)	(22:0)	(18:2)			67.9602	66.7586	70.9437	70.8058	51.968	97.9875	74.828	71.8164	71.2761	67.1947	104.166	91.4326	82.6663	68.1047	78.7897	60.7303
371	695.462	pos	7.01744	PA(34:2)	PA(34:2)+Na	PA	C37 H69 O8 N0 P1 Na0	(34:2)	(34:2)				12.5805	15.427	12.1272	12.6576	9.36734	14.4684	12.5924	11.0815	15.8657	12.3755	24.789	21.6043	17.1084	6.2649	8.79482	5.73613
238	783.591	neg	10.7979	PA(24:0/18:2)	PA(42:2)-H	PA	C45 H83 O8 N0 P1	(24:0/18:2)	(24:0)	(18:2)			38.2658	35.7237	37.5872	41.8581	30.6241	58.8742	47.9676	43.6462	41.2456	40.027	89.6163	43.5273	46.6695	62.4208	60.7467	58.4911

## Sheet: PE
ID	m/z	Ion mode	Retention time	Lipid	LipidGroup	Class	Formula	FattyAcid	FA1	FA2	FA3	FA4	QC4	QC3	QC2	QC1	Z-24-1	Z-24-2	Z-24-3	Z-12-1	Z-12-2	Z-12-3	Z0-1	Z0-2	Z0-3	Z+12-1	Z+12-2	Z+12-3
176	798.602	neg	10.7573	PE(22:0/18:2)	PE(40:2)-H	PE	C45 H84 O8 N1 P1	(22:0/18:2)	(22:0)	(18:2)			14.4223	6.45854	8.9002	13.8616	15.5657	13.6278	17.5303	7.07332	7.13602	6.71041	4.90117	4.95013	5.72206	10.6981	11.8133	11.2839
147	714.508	neg	8.4335	PE(16:0/18:2)	PE(34:2)-H	PE	C39 H72 O8 N1 P1	(16:0/18:2)	(16:0)	(18:2)			7.71659	7.66315	8.05261	8.54895	14.0281	17.6778	16.2195	8.03286	7.56465	8.33136	4.25093	4.97128	4.90993	5.9555	9.36445	4.85203
444	690.507	pos	7.01938	PE(32:1)	PE(32:1)+H	PE	C37 H72 O8 N1 P1	(32:1)	(32:1)				170.573	177.411	191.959	171.48	141.162	220.6	190.356	154.246	242.941	191.378	363.813	332.313	243.854	75.7861	92.7487	62.2414
149	712.492	neg	7.23925	PE(16:0/18:3)	PE(34:3)-H	PE	C39 H70 O8 N1 P1	(16:0/18:3)	(16:0)	(18:3)			11.6858	11.5917	11.6802	11.7657	31.0444	22.6094	10.7604	18.9078	8.95745	14.6552	0.952862	4.10927	4.33385	1.53796	2.97228	1.9779
398	714.507	pos	6.11869	PE(34:3)	PE(34:3)+H	PE	C39 H72 O8 N1 P1	(34:3)	(34:3)				113.534	119.96	115.124	120.423	104.217	150.184	132.77	114.303	158.52	124.452	220.739	186.412	149.665	38.8301	56.2825	34.5529
376	688.491	pos	6.13206	PE(32:2)	PE(32:2)+H	PE	C37 H70 O8 N1 P1	(32:2)	(32:2)				47.5098	50.5475	48.2023	50.1968	55.7185	67.9015	49.7066	47.5495	65.4026	51.5254	84.5587	75.9863	63.4983	16.3442	25.4755	13.7013
454	702.507	pos	6.19131	PE(33:2)	PE(33:2)+H	PE	C38 H72 O8 N1 P1	(33:2)	(33:2)				32.3842	33.8135	33.1225	33.1354	90.1377	60.3846	26.1488	54.2583	29.3787	45.9341	9.3076	16.2702	24.89	7.73906	10.1639	9.27805
411	724.491	pos	4.92887	PE(35:5)	PE(35:5)+H	PE	C40 H70 O8 N1 P1	(35:5)	(35:5)				10.2101	10.5786	10.779	10.4562	24.9818	16.9516	6.79597	19.9959	9.17562	14.8838	2.09191	4.87711	7.29881	2.13279	2.16911	2.2669
420	718.538	pos	8.68494	PE(34:1)	PE(34:1)+H	PE	C39 H76 O8 N1 P1	(34:1)	(34:1)				10.4796	10.05	9.35326	10.5998	6.96402	10.8397	7.82351	6.8236	10.0488	8.35051	19.0452	15.2159	13.7471	15.5917	14.7641	13.1818
377	712.491	pos	5.429	PE(34:4)	PE(34:4)+H	PE	C39 H70 O8 N1 P1	(34:4)	(34:4)				27.0807	29.2772	27.6361	29.13	25.2424	36.1524	30.431	25.9223	38.2897	29.2555	50.364	43.8064	36.0811	12.3575	14.3692	10.0322

## Sheet: MGDG
ID	m/z	Ion mode	Retention time	Lipid	LipidGroup	Class	Formula	FattyAcid	FA1	FA2	FA3	FA4	QC4	QC3	QC2	QC1	Z-24-1	Z-24-2	Z-24-3	Z-12-1	Z-12-2	Z-12-3	Z0-1	Z0-2	Z0-3	Z+12-1	Z+12-2	Z+12-3
119	827.589	neg	10.2094	MGDG(18:0/18:2)	MGDG(36:2)+HCOO	MGDG	C45 H82 O10	(18:0/18:2)	(18:0)	(18:2)			9.90921	9.13919	9.89335	12.6448	7.50017	7.39616	8.01796	3.42275	4.79486	3.95682	4.69257	3.02335	4.54161	34.3212	25.4381	39.7143
99	819.526	neg	5.96094	MGDG(18:3/18:3)	MGDG(36:6)+HCOO	MGDG	C45 H74 O10	(18:3/18:3)	(18:3)	(18:3)			217.988	223.146	223.544	208.926	137.561	116.737	186.082	123.445	184.612	149.606	151.446	94.5906	106.468	514.254	417.827	711.49
112	821.542	neg	6.81556	MGDG(18:2/18:3)	MGDG(36:5)+HCOO	MGDG	C45 H76 O10	(18:2/18:3)	(18:2)	(18:3)			26.4758	29.0769	27.718	26.1364	21.4523	20.248	34.7118	15.2819	18.1686	19.6172	16.7538	10.1972	13.0059	56.0109	54.0308	78.1911
171	799.558	neg	9.33644	MGDG(16:0/18:2)	MGDG(34:2)+HCOO	MGDG	C43 H78 O10	(16:0/18:2)	(16:0)	(18:2)			10.243	10.1598	10.2784	10.1923	7.5806	7.66365	11.3082	6.85707	8.12823	7.70228	6.90317	4.25609	6.17066	23.9066	22.6473	29.5181
132	823.558	neg	7.89319	MGDG(18:2/18:2)	MGDG(36:4)+HCOO	MGDG	C45 H78 O10	(18:2/18:2)	(18:2)	(18:2)			9.42695	9.83387	12.0318	11.5604	7.52131	9.04878	12.3371	5.54574	6.80174	6.79774	6.82581	2.97861	4.41608	20.9265	18.9939	39.4761
131	825.573	neg	9.85256	MGDG(18:0/18:3)	MGDG(36:3)+HCOO	MGDG	C45 H80 O10	(18:0/18:3)	(18:0)	(18:3)			8.96429	8.57586	9.89124	8.5488	9.51824	8.83054	6.1021	5.79972	7.76737	6.15806	4.07803	3.64148	5.96984	19.9643	18.717	34.5873

## Sheet: DAG
ID	m/z	Ion mode	Retention time	Lipid	LipiDAGroup	Class	Formula	FattyAcid	FA1	FA2	FA3	FA4	QC4	QC3	QC2	QC1	Z-24-1	Z-24-2	Z-24-3	Z-12-1	Z-12-2	Z-12-3	Z0-1	Z0-2	Z0-3	Z+12-1	Z+12-2	Z+12-3
3	610.541	pos	10.1845	DAG(16:0/18:2)	DAG(34:2)+NH4	DAG	C37 H68 O5 N0	(16:0/18:2)	(16:0)	(18:2)			119.018	121.046	116.962	120.622	74.9775	85.4276	90.7926	94.6766	91.1775	88.9322	136.202	108.504	112.132	244.569	250.346	256.647
436	619.53	pos	10.3291	DAG(36:3)	DAG(36:3)+H	DAG	C39 H70 O5	(18:1/18:2)	(18:1)	(18:2)			15.8178	11.1502	5.97542	10.1346	5.56902	5.92408	7.44126	8.12968	14.5024	18.9877	29.6863	29.8395	19.6497	14.4629	11.335	11.73
401	673.48	pos	7.01962	DAG(39:8)	DAG(39:8)+Na	DAG	C42 H66 O5 Na0	(39:8)	(39:8)				23.9295	23.2158	22.8054	24.0963	18.2145	29.6467	23.5639	20.6645	29.5402	22.8958	47.4272	40.3889	32.2644	8.97096	11.8434	6.78026
5	613.483	pos	5.84231	DAG(18:3/18:3)	DAG(36:6)+H	DAG	C39 H64 O5	(18:3/18:3)	(18:3)	(18:3)			5.77967	5.90011	5.11536	5.15508	2.90659	3.26719	4.18268	2.96579	4.75413	3.61124	5.72727	3.53299	3.34691	11.5195	11.3954	22.5434
67	615.498	pos	8.24906	DAG(18:3/18:2)	DAG(36:5)+H	DAG	C39 H66 O5	(18:3/18:2)	(18:3)	(18:2)			11.3369	12.0659	11.0303	10.9226	7.93849	8.46736	7.89289	6.79182	7.90321	6.91435	8.50331	7.69955	8.41332	26.8596	26.7519	33.165
518	573.485	pos	6.16019	DAG(32:2e)	DAG(32:2e)+Na	DAG	C35 H66 O4 Na0	(32:2e)	(32:2e)				57.8425	61.6142	57.9238	59.8265	124.589	97.7406	52.1897	75.7879	65.8145	72.1606	57.8196	54.881	59.7174	15.936	21.5777	15.9032
434	573.485	pos	6.16188	DAG(32:1p)	DAG(32:1p)+Na	DAG	C35 H66 O4 Na0	(32:1p)	(32:1p)				57.8425	61.6142	57.9238	59.5735	121.452	95.2844	51.1887	75.9513	65.8145	72.1606	57.8196	57.5714	59.9282	15.936	21.5777	17.4047
90	608.525	pos	9.7615	DAG(16:0/18:3)	DAG(34:3)+NH4	DAG	C37 H66 O5 N0	(16:0/18:3)	(16:0)	(18:3)			76.1261	81.186	80.7837	80.2047	116.059	76.298	49.3503	71.1452	57.0605	62.3415	50.1875	41.3801	62.9677	132.697	133.713	151.672
214	694.634	pos	11.2291	DAG(22:0/18:2)	DAG(40:2)+NH4	DAG	C43 H80 O5 N0	(22:0/18:2)	(22:0)	(18:2)			11.3674	12.0929	10.2769	11.1316	2.43411	4.35424	5.13126	4.83933	5.99491	4.77692	11.3794	7.82571	8.34253	43.2875	41.0054	49.2566
245	722.666	pos	11.5629	DAG(24:0/18:2)	DAG(42:2)+NH4	DAG	C45 H84 O5 N0	(24:0/18:2)	(24:0)	(18:2)			9.92174	10.0847	10.0794	10.4692	4.16934	5.32028	4.70958	5.32093	5.22582	4.58212	9.64669	6.07937	7.42342	37.7884	34.3752	44.4452
343	680.619	pos	11.0917	DAG(18:2/21:0)	DAG(39:2)+NH4	DAG	C42 H78 O5 N0	(18:2/21:0)	(18:2)	(21:0)			38.4238	36.4222	37.2935	61.3144	15.8733	13.5446	33.4963	34.3079	39.8166	16.5988	54.2164	60.6055	20.1246	46.2709	55.2489	53.6871
4	634.541	pos	9.7265	DAG(18:2/18:2)	DAG(36:4)+NH4	DAG	C39 H68 O5 N0	(18:2/18:2)	(18:2)	(18:2)			185.556	195.57	179.362	185.871	121.753	127.799	114.451	122.472	115.008	109.964	144.259	102.95	134.2	450.615	461.898	553.833

## Sheet: PG
ID	m/z	Ion mode	Retention time	Lipid	LipidGroup	Class	Formula	FattyAcid	FA1	FA2	FA3	FA4	QC4	QC3	QC2	QC1	Z-24-1	Z-24-2	Z-24-3	Z-12-1	Z-12-2	Z-12-3	Z0-1	Z0-2	Z0-3	Z+12-1	Z+12-2	Z+12-3
529	664.455	pos	9.44931	PG(28:2p)	PG(28:2p)+NH4	PG	C34 H63 O9 N0 P1	(28:2p)	(28:2p)				471.491	498.899	478.088	460.044	459.934	405.569	442.049	431.078	523.34	447.121	516.568	543.845	483.024	547.628	512.337	627.065
405	751.456	neg	6.35363	PG(35:6)	PG(35:6)-H	PG	C41 H67 O10 N0 P1	(35:6)	(35:6)				16.8491	16.1064	17.2178	16.9389	30.3621	20.9748	14.0604	24.0991	12.3313	22.8763	3.05389	5.32782	10.1404	5.91421	6.41095	5.48456
393	823.549	neg	10.473	PG(40:5)	PG(40:5)-H	PG	C46 H79 O10 N0 P1	(40:5)	(40:5)				12.7805	17.0214	18.2856	15.123	13.4802	24.0135	17.1551	16.0753	15.5298	18.1047	23.8986	21.0189	23.8166	19.4225	14.9717	12.1687

## Sheet: PI
ID	m/z	Ion mode	Retention time	Lipid	LipidGroup	Class	Formula	FattyAcid	FA1	FA2	FA3	FA4	QC4	QC3	QC2	QC1	Z-24-1	Z-24-2	Z-24-3	Z-12-1	Z-12-2	Z-12-3	Z0-1	Z0-2	Z0-3	Z+12-1	Z+12-2	Z+12-3
379	1111.81	pos	9.52169	PI(52:1)	PI(52:1)+Na	PI	C61 H117 O13 N0 P1 Na0	(52:1)	(52:1)				37.7806	36.133	35.5446	32.0123	18.8859	27.2571	31.0112	30.7851	39.011	31.2749	44.0516	98.8096	48.2043	80.1687	83.3378	44.9957

## Sheet: PS
ID	m/z	Ion mode	Retention time	Lipid	LipidGroup	Class	Formula	FattyAcid	FA1	FA2	FA3	FA4	QC4	QC3	QC2	QC1	Z-24-1	Z-24-2	Z-24-3	Z-12-1	Z-12-2	Z-12-3	Z0-1	Z0-2	Z0-3	Z+12-1	Z+12-2	Z+12-3
384	932.635	pos	6.75806	PS(45:4)	PS(45:4)+Na	PS	C51 H92 O10 N1 P1 Na0	(45:4)	(45:4)				66.9535	69.9043	68.1908	67.9579	34.8933	44.9642	53.4129	50.5875	66.2364	50.685	126.768	82.9324	77.2318	121.772	113.175	155.85
389	954.619	pos	5.25344	PS(47:7)	PS(47:7)+Na	PS	C53 H90 O10 N1 P1 Na0	(47:7)	(47:7)				157.523	162.861	155.173	163.436	72.7545	84.7902	108.357	105.57	156.889	111.708	260.461	193.635	163.719	294.317	243.935	341.114
386	960.666	pos	8.33994	PS(47:4)	PS(47:4)+Na	PS	C53 H96 O10 N1 P1 Na0	(47:4)	(47:4)				17.2526	17.8592	17.2864	18.2263	10.9896	13.4635	14.2999	13.8652	20.837	14.1437	28.0017	21.0756	19.9275	33.0354	30.2747	46.8318
388	956.635	pos	5.90819	PS(47:6)	PS(47:6)+Na	PS	C53 H92 O10 N1 P1 Na0	(47:6)	(47:6)				15.18	16.224	16.9315	16.975	8.85439	10.0468	14.0677	11.6959	15.3767	12.6845	27.972	19.5154	17.1603	27.7822	22.7434	31.2119
383	934.651	pos	7.81481	PS(45:3)	PS(45:3)+Na	PS	C51 H94 O10 N1 P1 Na0	(45:3)	(45:3)				79.2778	82.6137	79.5855	81.8968	45.8562	59.5104	77.6781	61.7592	79.7284	67.2815	122.862	86.1593	79.7223	117.907	120.425	138.379
385	962.682	pos	9.76469	PS(47:3)	PS(47:3)+Na	PS	C53 H98 O10 N1 P1 Na0	(47:3)	(47:3)				12.8169	13.2105	12.5813	13.0971	10.8337	10.8229	10.9157	9.66236	10.1236	8.84359	13.3521	7.47388	10.5374	30.3446	31.4819	40.5226
148	842.592	neg	10.2974	PS(22:0/18:2)	PS(40:2)-H	PS	C46 H84 O10 N1 P1	(22:0/18:2)	(22:0)	(18:2)			6.89304	7.37072	8.1308	8.06994	3.80555	6.91817	5.60951	3.85804	3.36999	4.09357	6.06064	4.21613	5.87764	26.2904	23.5677	29.3751
387	958.651	pos	6.74494	PS(47:5)	PS(47:5)+Na	PS	C53 H94 O10 N1 P1 Na0	(47:5)	(47:5)				9.0501	10.0676	9.71115	11.0106	4.64278	5.58287	8.73015	6.16494	8.96909	6.17158	14.2746	7.71753	9.35827	26.5531	23.8774	24.8989
510	916.701	neg	10.8098	PS(45:0)	PS(45:0)-H	PS	C51 H98 O10 N1 P1	(45:0)	(45:0)				102.882	90.0244	85.4049	89.8284	290.537	136.563	65.5004	105.007	81.6642	110.024	15.5941	25.2492	87.3261	60.7205	54.0998	37.8485

## Sheet: DGDG
ID	m/z	Ion mode	Retention time	Lipid	LipidGroup	Class	Formula	FattyAcid	FA1	FA2	FA3	FA4	QC4	QC3	QC2	QC1	Z-24-1	Z-24-2	Z-24-3	Z-12-1	Z-12-2	Z-12-3	Z0-1	Z0-2	Z0-3	Z+12-1	Z+12-2	Z+12-3
51	981.579	neg	5.34381	DGDG(18:3/18:3)	DGDG(36:6)+HCOO	DGDG	C51 H84 O15	(18:3/18:3)	(18:3)	(18:3)			1048.36	1074.41	1070.59	1003.39	581.849	562.691	791.979	784.193	982.204	858.816	1180.44	1069.28	1022.41	2052.63	1595.36	2102.8
46	959.595	neg	6.91575	DGDG(16:0/18:3)	DGDG(34:3)+HCOO	DGDG	C49 H86 O15	(16:0/18:3)	(16:0)	(18:3)			425.133	405.767	433.041	456.145	255.382	288.246	376.407	359.401	388.283	352.418	542.725	423.619	456.418	799.291	716.924	920.022
45	961.611	neg	8.03838	DGDG(16:0/18:2)	DGDG(34:2)+HCOO	DGDG	C49 H88 O15	(16:0/18:2)	(16:0)	(18:2)			109.221	110.592	115.489	126.324	60.4796	69.9713	100.856	84.352	80.7497	76.8175	130.094	80.3978	97.1932	294.735	268.222	337.634
48	987.626	neg	8.57806	DGDG(18:0/18:3)	DGDG(36:3)+HCOO	DGDG	C51 H90 O15	(18:0/18:3)	(18:0)	(18:3)			103.502	103.94	111.003	123.967	79.0505	87.364	103.102	96.1411	113.886	90.0542	129.062	96.521	113.745	218.456	192.289	285.688
49	985.611	neg	6.90125	DGDG(18:2/18:2)	DGDG(36:4)+HCOO	DGDG	C51 H88 O15	(18:2/18:2)	(18:2)	(18:2)			65.4269	64.9763	65.6638	66.4461	36.8498	38.1823	50.0451	45.5523	48.0105	47.2137	61.6796	43.0232	49.472	149.115	137.024	156.134
50	983.595	neg	6.02725	DGDG(18:2/18:3)	DGDG(36:5)+HCOO	DGDG	C51 H86 O15	(18:2/18:3)	(18:2)	(18:3)			113.346	110.251	111.065	108.397	66.1882	66.9793	103.838	88.3629	92.0301	86.1036	130.553	95.5467	104.57	195.487	154.85	191.343
47	989.642	neg	9.88119	DGDG(18:0/18:2)	DGDG(36:2)+HCOO	DGDG	C51 H92 O15	(18:0/18:2)	(18:0)	(18:2)			38.0536	36.858	40.118	43.7243	33.1306	34.8207	39.4	32.3548	27.0067	27.332	30.964	22.5482	31.1137	90.1124	91.575	112.165
43	937.611	neg	9.48156	DGDG(16:0/16:0)	DGDG(32:0)+HCOO	DGDG	C47 H88 O15	(16:0/16:0)	(16:0)	(16:0)			25.4691	24.8321	25.8065	32.1921	15.6185	21.799	28.2982	23.6219	22.8309	20.6361	45.167	29.7475	34.3517	50.128	46.3451	61.552
44	965.642	neg	10.223	DGDG(16:0/18:0)	DGDG(34:0)+HCOO	DGDG	C49 H92 O15	(16:0/18:0)	(16:0)	(18:0)			34.6291	30.4933	38.4306	40.0938	18.8557	31.0246	30.8878	28.4627	26.9531	24.6907	53.3968	32.9854	45.6296	76.5612	68.5474	93.763

## Sheet: SQDG
ID	m/z	Ion mode	Retention time	Lipid	LipidGroup	Class	Formula	FattyAcid	FA1	FA2	FA3	FA4	QC4	QC3	QC2	QC1	Z-24-1	Z-24-2	Z-24-3	Z-12-1	Z-12-2	Z-12-3	Z0-1	Z0-2	Z0-3	Z+12-1	Z+12-2	Z+12-3
275	937.535	neg	9.95481	SQDG(17:5/23:2)	SQDG(40:7)+HCOO	SQDG	C49 H80 O12 S1	(17:5/23:2)	(17:5)	(23:2)			45.2825	45.6986	47.0998	48.4926	62.1148	18.6375	22.8371	39.5232	63.1918	24.4253	11.0319	18.7089	5.1382	128.274	84.903	115.689
152	815.498	neg	5.57137	SQDG(16:0/18:3)	SQDG(34:3)-H	SQDG	C43 H74 O12 S1	(16:0/18:3)	(16:0)	(18:3)			44.0455	44.3092	46.8489	44.481	31.8702	46.7111	42.5749	32.2207	46.1115	43.5209	46.3819	40.2661	42.1835	68.6608	55.4643	70.9508

## Sheet: LPC
ID	m/z	Ion mode	Retention time	Lipid	LipidGroup	Class	Formula	FattyAcid	FA1	FA2	FA3	FA4	QC4	QC3	QC2	QC1	Z-24-1	Z-24-2	Z-24-3	Z-12-1	Z-12-2	Z-12-3	Z0-1	Z0-2	Z0-3	Z+12-1	Z+12-2	Z+12-3
52	540.331	neg	2.87244	LPC(16:0)	LPC(16:0)+HCOO	LPC	C24 H50 O7 N1 P1	(16:0)	(16:0)				28.796	27.7036	29.4275	29.7261	64.1656	38.4629	34.6656	42.5883	19.4053	37.113	7.47519	11.2557	22.9804	24.036	36.9795	19.2697
219	532.34	pos	3.23056	LPC(19:3)	LPC(19:3)+H	LPC	C27 H50 O7 N1 P1	(19:3)	(19:3)				34.2811	35.8747	38.5824	34.3939	26.6509	29.7735	33.851	35.394	39.5506	30.8117	48.4259	39.1675	40.2895	67.4703	59.1486	55.0275
53	554.346	neg	3.27387	LPC(17:0)	LPC(17:0)+HCOO	LPC	C25 H52 O7 N1 P1	(17:0)	(17:0)				126.832	132.535	131.443	140.496	120.212	131.813	149.031	143.262	126.178	132.601	121.293	98.8394	116.045	188.109	184.884	169.611
